# Supplementary material for: Meta-QTL mapping for wheat thousand kernel weight
Source: Front Plant Sci. 2024 Dec 16;15:1499055. doi: 10.3389/fpls.2024.1499055 (PMC11682887; doi:10.3389/fpls.2024.1499055)
Supplement: Supplementary file 1 [file Table1.xlsx]

## Sheet: Table S1
Table S1 The MQTL analysis on TKW traits used in this study
ID	literature	Parents of population	Pop size	Pop type	Type and number of markers	Reference
1	Ali et al. 2011	CNN/CNN(WI3A)	223	RIL	SSR	Mapping QTL for Agronomic Traits on Wheat Chromosome 3A and a Comparison of Recombinant Inbred Chromosome Line Populations
2	Arif et al. 2021	Opata85/W7984	92	RIL	90K SNP	A SNP-based genetic dissection of versatile traits in breadyield‑related traits wheat (Triticum aestivum L.) populations using three related wheat RIL
3	Assanga et al. 2017	CO960293-2/TAM 111	217	RIL	9K 40K SNP	Mapping of quantitative trait loci for grain yield and its components in a US popular winter wheat TAM 111 using 90K SNPs
4	Azadi et al. 2014	Superhead#2/Roshan	186	RIL	SSR	QTL Mapping of Yield and Yield Components under Normal and Salt-stress Conditions in Bread Wheat (Triticum aestivum L.)
5	Bai et al. 2013	Avalon/Cadenza	199	DH	DarT SSR	Identification of QTLs associated with seedling root traits and their correlation with plant height in wheat
6	Bennett et al. 2012	RAC875/ Kukri	368	DH	DarT SSR	Detection of two major grain yield QTL in bread wheat (Triticum aestivum L.) under heat, drought and high yield potential environments
7	Bhusal et al. 2017	HD2808/HUW510	251	RIL	SSR	Mapping QTLs for grain yield components in wheat under heat stress
8	Blanco et al. 2012	Svevo/Ciccio	120	RIL	DarT SSR	Relationships between grain protein content and grain yield components through quantitative trait locus analyses in a recombinant inbred line population derived from two elite durum wheat cultivars
9	Brinton et al. 2017	Charger/Badger	92	DH	SSR	Increased pericarp cell length underlies a major quantitative trait locus for grain weight in hexaploid wheat
10	Cabral et al. 2018	RL4452/AC Domain	193	DH	SSR SNP DarT	Relationship between QTL for grain shape grain weight, test weight, milling yield, and plant height in the spring wheat cross RL4452/‘AC Domain’
11	Cao et al. 2019a	‘20828’/‘CN16’.	199	RIL	55K SNP	Identification of quantitative trait loci for kernel traits in a wheat cultivar Chuannong16
12	Cao et al. 2019b	Luohan6/Zhengmai366	269	F2	660KSNP SSR BSA	Identifcation of the quantitative trait loci controlling spike‑related traits in hexaploid wheat (Triticum aestivum L.)
13	Chen et al. 2015	CDC Teal/CDC Go	187	RIL	DarT	Earliness per se quantitative trait loci and their interaction with Vrn-B1 locus in a spring wheat population
14	Chen et al. 2017a	Pubing 3504/Jing 4839	282	F2	SSR	Novel and favorable genomic regions for spike related traits in a wheat germplasm Pubing under varying environments 3504 with high grain number per spike
15	Chen et al. 2020	Hesheng2hao /Nongda4332	271	RIL	90K SNP	Dissection of genetic factors underlying grain size and fne mapping of QTgw.cau‑7D in common wheat (Triticum aestivum L.)
16	Cheng et al. 2015	Shi4185/Fu4185	249	F2	SSR	Identification and characterization of a high kernel weight mutant induced by gamma radiation in wheat (Triticum aestivum L.)
17	Cui et al. 2011	Weimai 8/Jimai 20,Weimai 8/Yannong 19	485/229	RIL	SSR	Wheat kernel dimensions: how do they contribute to kernel weight at an individual QTL level?
18	Cui et al. 2013b	Weimai 8/Jimai 20,Weimai 8/Yannong 19	485/229	RIL	SSR	Kernel weight per spike: what contributes to it at the individual QTL level?
19	Cui et al. 2014c	Weimai 8/Jimai 20,Weimai 8/Yannong 19,Weimai 8/Luohan 2	175/172/179	RIL	DarT SSR	Construction of an integrative linkage map and QTL mapping of grain yield‑related traits using three related wheat RIL populations
20	Cui et al. 2016	Kenong 9204/Jing 411	188	RIL	SSR	QTL detection for wheat kernel size and quality and the responses of these traits to low nitrogen stress
21	Cuthbert et al. 2008	Superb/BW278	402	DH	SSR	Molecular mapping of quantitative trait loci for yield and yield components in spring wheat (Triticum aestivum L.)
22	Deng et al. 2017	Huapei 3/Yumai 57	168	DH	SSR	Discovery of Consistent QTLs of Wheat Spike-Related Traits under Nitrogen Treatment at Development Stages Different
23	Desiderio et al. 2019	Iran_249/Zardak	118	RIL	SSR 90K SNP	Genomic Regions From an Iranian Landrace Increase Kernel Size in Durum Wheat
24	Ding et al. 2011	Weimai 8/Jimai 20,Weimai 8/Yannong 19	485/229	RIL	SSR	Mapping QTLs for Yield Related Traits Using Two Associated RIL Populations of Wheat
25	Duan et al. 2020	Shannong 01-35/Gaocheng 9411.	173	RIL	DarT SNP	A major and stable QTL controlling wheat thousand grain weight: identification, characterization, and CAPS marker development
26	Echeverry‑Solarte et al. 2015	WCB414/WCB617	163	RIL	DarT	New QTL alleles for quality‑related traits in spring wheat revealed by RIL population derived from supernumerary × non‑supernumerary spikelet genotypes
27	El-Feki et al. 2018	CO940610/Platte	185	DH	SSR	Mapping Quantitative Trait Loci for Agronomic Traits in Winter Wheat under Different Soil Moisture Levels
28	Faris et al. 2014	Ben/PI 41025	200	RIL	9K	Analysis of agronomic and domestication traits in a durum × cultivated emmer wheat population using a high‑density single nucleotide polymorphism‑based linkage map
29	Fatiukha et al. 2019	Svevo/Y12-3	208	RIL	90K SNP	Grain protein content and thousand kernel weight QTLs identified in a durum×wild emmer wheat mapping population tested in five environments
30	Fowler et al. 2016	Norstar/ winter Manitou	152	DH	90K SNP	Quantitative Trait Loci Associated with Phenological Development, Low-Temperature Tolerance, Grain Quality, and Agronomic Characters in Wheat (Triticum aestivum L.)
31	Gadaleta et al. 2014	Chinese Spring/Chinese Spring-5A dicoccoides	146	RIL	90K SNP	A new genetic and deletion map of wheat chromosome 5A to detect candidate genes for quantitative traits
32	Gahlaut et al. 2017	Excalibur/Kukri	192	DH	DarT SSR	QTL mapping for nine drought-responsive agronomic traits in bread wheat under irrigated and rain-fed environments
33	Gao et al. 2015	Zhou 8425B/Chinese Spring	246	RIL	90K SNP	Genome-Wide Linkage Mapping of QTL for Yield Components, Plant Height and Yield-Related Physiological Traits in the Chinese Wheat Cross Zhou 8425B/Chinese Spring
34	Gao et al. 2016	Zhou8425B/Chinese Spring	246	RIL	90K SNP	Genome-wide linkage mapping of QTL for physiological traits in a Chinese wheat population using the 90K SNP array
35	Gegas et al. 2010	Avalon/Cadenza, Beaver/Soissons,Shamrock/Shango,Spark/Rialto,Savannah/Rialto,Malacca/Charger	202/65/76/112/98/100	DH	SSR	A Genetic Framework for Grain Size and Shape Variation in Wheat
36	Giancaspro et al. 2019	Saragolla/ 02-5B-318	135	RIL	90K SNP	Genetic Variation for Protein Content and Yield-Related Traits in a Durum Population and Tetraploid Wheat Cultivars Derived From an Inter_x005f_x0002_Specific Cross Between Hexaploid
37	Goel et al. 2019	WL711/C306	206	RIL	SSR	Analysis of genetic control and QTL mapping of essential wheat grain quality traits in a recombinant inbred population
38	Golabadi et al. 2012	Oste-Gata/Massara-1	151	F2	SSR	Identification of microsatellite markers linked with yield components under drought stress at terminal growth stages in durum wheat
39	Graziani et al. 2013	Kofa/Svevo	249	RIL	SSR	QTL dissection of yield components and morpho-physiological traits in a durum wheat elite population tested in contrasting thermo-pluviometric conditions
40	Griffith et al. 2015	Weebill/Bacanora	105	DH	DarT SSR	Genetic Dissection of Grain Size and Grain Number Trade-Offs in CIMMYT Wheat Germplasm
41	Guan et al. 2018	Nongda3338 /Jingdong6	203	DH	90K SNP	Global QTL Analysis Identifies Genomic Regions on Chromosomes 4A and 4B Harboring Stable Loci for Yield-Related Traits Across Different Environments in Wheat (Triticum aestivum L.)
42	Heidari et al. 2011	Fukuho-kumogi/Oligoculm	107	DH	SSR	Mapping QTL for grain yield, yield components,and spike features in a doubled haploid population
43	Hu et al. 2016a	Jing411 9 Hongmangchun21	156	RIL	SSR	Characterization of an IAA-glucose hydrolase gene TaTGW6 associated with grain weight in common wheat (Triticum aestivum L.)
44	Hu et al. 2016b	Jing 411/ Hongmangchun 21	150	RIL	SSR	Cloning and Characterization of TaTGW-7A Gene Associated with Grain Weight in Wheat via SLAF-seq-BSA
45	Jia et al. 2013	Nanda2419/Wangshuibai	230	RIL	SSR	Genetic dissection of yield-related traits in a recombinant inbred line population created using a key breeding parent in China’s wheat breeding
46	krishnappa et al. 2017	WH542/a synthetic derivative	286	RIL	SSR	Molecular mapping of the grain iron and zinc concentration, protein content and thousand kernel weight in wheat (Triticum aestivum L.)
47	kumar et al. 2016	ND705/WCB462	160	RIL	90K SNP	Dissection of Genetic Factors underlying Wheat Kernel Shape and Size in an Elite ´ Nonadapted Cross using a High Density SNP Linkage Map
48	Lee et al. 2014	Keumkang/Olgeuru	122	DH	SSR	Mapping of QTL for yield and its related traits in a doubled haploid population of Korean wheat
49	Li et al. 2015a	0911–46/Line 42	210	F2	SSR	Quantitative Trait Loci Analysis for Kernel-Related Characteristics in Common Wheat (Triticum aestivum L.)
50	Li et al. 2015c	Shannong01-35/Gaocheng 9411	182	RIL	DarT	Genetic analysis of kernel weight and kernel size in wheat (Triticum aestivum L.) using unconditional and conditional QTL mapping
51	Li et al. 2015d	Ning7840/Clark	127	RIL	SSR	Single nucleotide polymorphism markers linked to QTL for wheat yield traits
52	Li et al. 2020d	Banmangzi/Jimai 22	186	RIL	55K SNP	Identification of new QTL for yield-related traits in Chinese landrace and elite wheat varieties through a genome-wide linkage mapping
53	Li et al. 2012a	Xinong 817/China spring	*	F2	SRAP SSR	Locating the quantitative trait loci (QTL) of wheat yield-related traits based on SRAP markers
54	Li et al. 2021	CM42/K1	187	DH	55K SNP	Genetic dissection of quantitative trait loci for grain size and weight by high‑resolution genetic mapping in bread wheat (Triticum aestivum L.)
55	Li et al. 2021b	Henong 5290/06Dn23	194	RIL	55K SNP	Dissection of Genetic Basis Underpinning Kernel Weight-Related Traits in Common Wheat
56	Liu et al. 2014	ND3331/Zang 1817	217	RIL	SSR	Mapping QTLs of yield‑related traits using RIL population derived from common wheat and Tibetan semi‑wild wheat
57	Liu et al. 2016	DH06/DH07	647	DH	DarT	Multiple-line cross QTL mapping for grain yield and thousand kernel weight in triticale
58	Liu et al. 2020a	PuBing3228/Gao 8901	176	RIL	660K SNP	Identification and validation of quantitative trait loci for kernel traits in common wheat (Triticum aestivum L.)
59	Liu et al. 2020e	Superb/M321	85	DH	55K SNP	Mapping Quantitative Trait Loci for 1000-Grain Weight in a Double Haploid Population of Common Wheat
60	Li et al. 2012b	Huapei 3/Yumai 57	168	F2	SSR	Detection of QTL for Kernel Weight, Grain Size, and Grain Hardness in Wheat Using DH and Immortalized F2 Population
61	Liu et al. 2021	BS366/Baiyu149	232	F2	90K SNP	Using permanent F2 population to locate QTLs related to wheat spike traits
62	Lu et al. 2015	Jing 411/Hongmangchun 21	169	RIL	SSR	Identification of a Novel Allele of TaCKX6a02 Associated with Grain Size, Filling Rate and Weight of Common Wheat
63	Luo et al. 2016	Q1028/Zhengmai 9023	186	RIL	DarT	Identification of Quantitative Trait Loci Controlling Agronomic Traits Indicates Breeding Potential of Tibetan Semiwild Wheat (Triticum aestivum ssp. tibetanum)
64	Ma et al. 2012a	Doumai/Shi 4185	217	F2	SSR	Characterization of a cell wall invertase gene TaCwi-A1 on common wheat chromosome 2A and development of functional markers
65	Ma et al. 2012b	Lang/CSCR6	82	RIL	DarT	Identification of QTLs Conferring Agronomic and Quality Traits in Hexaploid Wheat
66	Ma et al. 2019	Chuannong16/20828	199	RIL	55K SNP	Identification of quantitative trait loci for kernel traits in a wheat cultivar Chuannong16
67	Mangini et al. 2021	Liberdur/Anco Marzio	133	RIL	90K SNP	Candidate Genes and Quantitative Trait Loci for Grain Yield and Seed Size in Durum Wheat
68	Maphosa et al. 2014	Drysdale/Gladius	205	RIL	DarT SSR	Genetic control of grain yield and grain physical characteristics in a bread wheat population grown under a range of environmental conditions
69	Mason et al. 2013	Halberd/Karl92	118	RIL	SSR	QTL for yield, yield components and canopy temperature depression in wheat under late sown field conditions
70	Mccartney et al. 2005	RL4452/AC Domain	82	DH	SSR	Mapping quantitative trait loci controlling agronomic traits in the spring wheat cross RL4452 × ‘AC Domain’
71	Meng et al. 2023	KN9204/J411	188	RIL	SSR SNP DarT	Fine mapping and validation of a stable QTL for thousand-kernel weight in wheat (Triticum aestivum L.)
72	Mengistu et al. 2012	WI(CNN3A)/WI	90	DH	SSR	Validation of QTL for Grain Yield-Related Traits on Wheat Chromosome 3A Using Recombinant Inbred Chromosome Lines
73	Mori et al. 2013	KU7309/KU8736A	144	F2	SSR	Molecular Genetic Analysis of Domestication Traits in Emmer Wheat. I: Map Construction and QTL Analysis using an F2 Pupulation
74	Nagel et al. 2014	Omrabi5/Belikh2	114	RIL	SSR	The genetic basis of durum wheat germination and seedling growth under osmotic stress
75	Nezhad et al. 2012	HTRI 11712/HTRI 105	143	F2	SSR	QTL analysis for thousand-grain weight under terminal drought stress in bread wheat (Triticum aestivum L.)
76	Nezhad et al. 2019	Seri/Babax	167	RIL	SSR	Mapping QTLs with main and epistatic effect on Seri ‘M82 3 Babax‘wheat population under salt stress
77	Okamoto et al. 2013	Ldn/KU-2097//Ldn/IG126387	96	F2	SSR	Identification of quantitative trait loci controlling grain size and shape in the D genome of synthetic hexaploid wheat lines
78	Paliwal et al. 2012	NW1014/HUW468	148	RIL	SSR	QTL mapping of terminal heat tolerance in hexaploid wheat (T. aestivum L.)
79	Patil et al. 2013	PDW 233/Bhalegaon 4	140	RIL	SSR	Mapping of QTL for agronomic traits and kernel characters in durum wheat (Triticum durum Desf.)
80	Peleg et al. 2011	Langdon/G18-16	152	RIL	SSR	Genetic analysis of wheat domestication and evolution under domestication
81	Pinto et al. 2010	Seri M82/Babax	167	RIL	AFLP DarT SSR	Heat and drought adaptive QTL in a wheat population designed to minimize confounding agronomic effects
82	Prashant et al. 2012	Rye Selection 111/Chinese Spring	185	RIL	SSR	Kernel morphometric traits in hexaploid wheat (Triticum aestivum L.) are modulated by intricate QTL X QTL and genotype X environment interactions
83	Qu et al. 2021	20828/SY95-71	126	RIL	55K SNP	Genetic Mapping and Validation of Loci for Kernel-Related Traits in Wheat (Triticum aestivum L.)
84	Qu et al. 2021	Doumai/Shi 4185,Gaocheng 8901/Zhoumai 16, Zhou 8425B × Chinese Spring	275/176/245	RIL	90K SNP	Construction of Consensus Genetic Map With Applications in Gene Mapping of Wheat (Triticum aestivum L.) Using 90K SNP Array
85	Ramya et al. 2010	Rye Selection 111/Chinese Spring	185	RIL	SSR	QTL mapping of 1000-kernel weight, kernel length, and kernel width in bread wheat (Triticum aestivum L.)
86	Rehman et al. 2020	Omrabi5/Belikh2	114	RIL	SSR	Mapping of QTLs Associated with Yield and Yield Related Traits in Durum Wheat (Triticum durum Desf.) Under Irrigated and Drought Conditions
87	Ren et al. 2021	Chuannong18/T1208	371	RIL	SSR 55K SNP	Utilization of a Wheat55K SNP array‑derived high‑density genetic map for high‑resolution mapping of quantitative trait loci for important kernel‑related traits in common wheat
88	Roncallo et al. 2017	UC1113/ Kofa	93	RIL	SSR	QTL mapping and analysis of epistatic interactions for grain yield and yield-related traits in Triticum turgidum L. var. durum
89	Russo et al. 2014	Simeto/Molise Colli	136	RIL	SSR 9K 90K SNP	A dense durum wheat 3 T. dicoccum linkage map based on SNP markers for the study of seed morphology
90	Rustgi et al. 2013	Cheyenne/Wichita	95	RIL	SSR	Genetic Dissection of Yield and Its Component Traits Using High-Density Composite Map of Wheat Chromosome 3A: Bridging Gaps between QTLs and Underlying Genes
91	Shi et al. 2017	Hanxuan 10/Lumai 14	150	DH	AFLP 9KSNP	Mapping QTL for stay-green and agronomic traits in wheat under diverse water regimes
92	Shirdelmoghanloo et al. 2016	Drysdale/Waagan	184	DH	SSR 90K SNP	A QTL on the short arm of wheat (Triticum aestivum L.) chromosome 3B affects the stability of grain weight in plants exposed to a brief heat shock early in grain filling
93	Shukla et al. 2015	WL711/C306	206	RIL	SSR	Genomic regions associated with grain yield under drought stress in wheat (Triticum aestivum L.)
94	Simmonds et al. 2014	Spark/Rialto	129	DH	DarT	Identification and independent validation of a stable yield and thousand grain weight QTL on chromosome 6A of hexaploid wheat (Triticum aestivum L.)
95	Su et al. 2016	Ning7840/Clark	127	RIL	90K SNP	Single nucleotide polymorphism tightly linked to a major QTL on chromosome 7A for both kernel length and kernel weight in wheat
96	Su et al. 2018	Shixin828/Kenong2007	163	RIL	90K SNP	QTL Detection for Kernel Size and Weight in Bread Wheat (Triticum aestivum L.) Using a High-Density SNP and SSR-Based Linkage Map
97	Tang et al. 2011	Chuanmai 42/Chuannong 16	127	RIL	SSR	Identification of QTLs for Yield-Related Traits in the Recombinant Inbred Line Population Derived from the Cross Between a Synthetic Hexaploid Wheat_x005f_x0002_Derived Variety Chuanmai 42 and a Chinese Elite Variety Chuannong 16
98	Tiwari et al. 2013	Berkut/Krichauff	138	DH	DarT SSR	Molecular mapping of high temperature tolerance in bread wheat adapted to the Eastern Gangetic Plain region of India
99	Tsilo et al. 2010	MN98550/MN99394	139	RIL	DarT SSR	Genome mapping of kernel characteristics in hard red spring wheat breeding lines
100	Tura et al. 2021	Excalibur/Kukri	155	DH	DarT SNP SSR	QTL analysis and fine mapping of a QTL for yield‑related traits in wheat grown in dry and hot environments
101	Tzarfati et al. 2014	Langdon/G18-16	150	RIL	DarT SSR	Novel quantitative trait loci underlying major domestication traits in tetraploid wheat
102	Wang et al. 2011	Z559/ Fukuhokomugi	237	F2	SSR	QTL mapping of yield-related traits in the wheat germplasm 3228
103	Wu et al. 2011	Hanxuan 10/Lumai 14	150	DH	SSR	Genetic Analysis of Carbon Isotope Discrimination and its Relation to Yield in a Wheat Doubled Haploid Population
104	Wu et al. 2012	Hanxuan 10/Lumai 14	150	DH	AFLP SSR	Genetic Insight into Yield-Associated Traits of Wheat Grown in Multiple Rain-Fed Environments
105	Wu et al. 2015b	Yanda1817/Beinong6	269	RIL	90K SNP	High-Density Genetic Linkage Map Construction and QTL Mapping of Grain Shape and Size in the Wheat Population Yanda1817 × Beinong6
106	Xiao et al. 2011	PH/NX	240	RIL	SSR	Molecular mapping of quantitative trait loci for kernel morphology traits in a non-1BL.1RS/1BL.1RS wheat cross
107	Xin et al. 2020	Dalibao/BYL8	142	RIL	660K SNP	QTL Mapping of Kernel Traits and Validation of a Major QTL for Kernel Length-Width Ratio Using SNP and Bulked Segregant Analysis in Wheat
108	Xu et al. 2014	Xiaoyan 54/Jing 411	182	RIL	SSR	Mapping QTLs for yield and nitrogen‑related traits in wheat: influence of nitrogen and phosphorus fertilization on QTL expression
109	Xu et al. 2017	Chuan 35050/Shannong 483	131	RIL	SSR	QTL mapping for yield and photosynthetic related traits under different water regimes in wheat
110	Xu et al. 2019	Doumai/Shi 4185	275	RIL	90K SNP	Genetic dissection of a major QTL for kernel weight spanning the Rht‑B1 locus in bread wheat
111	Yan et al. 2017	TAA10/XX329	328	F2	SSR	Identification of QTL for Grain Size and Shape on the D Genome of Natural and Synthetic Allohexaploid Wheats with Near-Identical AABB Genomes
112	Yang et al. 2023	Nanda2419/Wangshuibai	1645	F2	SSR	Fine mapping of KLW1 that conditions kernel weight mainly through regulating kernel length in wheat (Triticum aestivum L.)
113	Yu et al. 2014	SHW-L1/Chuanmai 32	171	RIL	DarT SSR	QTL Mapping for Important Agronomic Traits in Synthetic Hexaploid Wheat Derived from Aegiliops tauschii ssp. tauschii
114	Yu et al. 2018	SHW-L1/Chuanmai 32, W7984/Opata85	171/112	RIL	DarT,SSR.RFLP	Analysis of contributors to grain yield in wheat at the individual quantitative trait locus level
115	Zhang et al. 2014a (Zhang et al. 2008)	Huapei 3/Yumai 57	168	DH	SSR	A Genetic Map Constructed Using a Doubled Haploid Population Derived from Two Elite Chinese Common Wheat Varieties
116	Zhang et al. 2014a (Shi et al. 2012)	Shannong01-35/ Gaocheng9411	182	RIL	SSR	Construction of genetic map and analysis of QTLs for grain weight using a RIL population derived from Shannong 01-35 9 Gaocheng 9411.
117	Zhang et al. 2014a (Zheng et al. 2013)	Nuomai 1/ Gaocheng 8901	256	RIL	SSR	QTL Mapping for Dough Mixing Characteristics in a Recombinant Inbred Population Derived from a Waxy×Strong Gluten Wheat (Triticum aestivum L.)
118	Zhang et al. 2015	M8008/YN15,M8008/SJZ54	200	F2	SSR	Characterization and Mapping of QTLs on Chromosome 2D for Grain Size and Yield Traits Using a Mutant Line Induced by EMS in Wheat
119	Zhang et al. 2016	Huapei/Yumai 57	168	DH	SSR EST	Conditional QTL mapping of three yield components in common wheat (Triticum aestivum L.)
120	Zou et al. 2017b	Attila/CDC Go	167	RIL	90K SNP	QTLs associated with agronomic traits in the Attila × CDC Go spring wheat population evaluated under conventional management
polymorphism, DArT diversity arrays technology, AFLP amplifed fragment length polymorphism
SSR single sequence repeat, EST-SSR experssed sequence tags-single sequence repeat, RAPD random amplifed polymorphic DNA, SNP single nucleotide

## Sheet: Table S2
mapName=Reference_map
Organism Genus=Triticum
Organism Species=aestivum
crossType=Unknown
popSize=0
mappingCrossType=Unknown
mappingFunction=Unknown
mapUnit=cM
mapExpansion=0
mapQuality=0
locusLocation=1
chr=1
lg=1
1	TEL1A	0
2	Gli-A1	0
3	wPt-5374	2.3
4	wPt-3698	3.5
5	wPt-4765	6.3
6	XksuD14b	7.5
7	wPt-9317	12.4
8	wPt-7726	12.4
9	wPt-9266	12.4
10	wPt-2872	12.4
11	wPt-1873	13.3
12	Excalibur_rep_c66306_499	13.94
13	Ex_c34070_464	13.94
14	RAC875_rep_c101933_656	13.94
15	Kukri_c11580_339	13.94
16	BS00062942_51	13.94
17	Tdurum_contig19102_84	13.94
18	RAC875_c16677_56	13.94
19	wsnp_RFL_Contig2794_2564017	13.94
20	Excalibur_c64533_980	13.94
21	TA005766-0499	13.94
22	RAC875_c79971_61	13.94
23	RAC875_c25708_503	13.94
24	Kukri_c11580_451	13.94
25	Ra_c3837_797	13.94
26	Kukri_c11580_818	13.94
27	BS00023102_51	13.94
28	wsnp_RFL_Contig373_3974834	13.94
29	RAC875_c18282_1390	14.22
30	RAC875_c2972_225	14.22
31	Excalibur_c5052_151	14.22
32	RAC875_c16352_326	14.22
33	Tdurum_contig14650_689	14.22
34	RAC875_c63421_83	14.22
35	RAC875_c11749_97	14.22
36	wPt-2311	14.6
37	XksuH9a	15.5
38	wPt-8504	16.2
39	wPt-5167	16.2
40	wPt-7567	16.8
41	Kukri_c13156_129	17.25
42	BobWhite_c6558_234	17.89
43	Kukri_c10308_342	18.04
44	Kukri_c29655_155	18.04
45	RAC875_rep_c69640_88	18.04
46	RFL_Contig4140_1183	18.04
47	Ku_c3893_771	18.04
48	wsnp_Ex_rep_c69266_68192766	18.04
49	Jagger_c8952_378	18.04
50	Excalibur_c95327_126	18.04
51	Excalibur_c15885_1145	18.04
52	Kukri_rep_c68693_86	18.04
53	Kukri_c62848_106	18.04
54	Kukri_c78742_122	18.04
55	Tdurum_contig42289_936	18.04
56	tplb0034h06_391	18.04
57	Gli-A3	18.5
58	Xcdo580	19.1
59	Xgwm3085	20.38
60	Xgwm0752	22.79
61	wPt-2527	23.1
62	wPt-7030	23.6
63	wPt-8455	23.7
64	wPt-4029	27.2
65	BS00065430_51	27.66
66	Xgwm0691	28.24
67	XksuD14	28.9
68	wPt-7872	29.4
69	Xgwm1457	31.04
70	wPt-2384	31.1
71	Xbcd265a	32.9
72	wsnp_Ex_c7252_12452995	34.01
73	RAC875_c7031_488	34.01
74	wPt-4886	35.2
75	BS00081680_51	36.13
76	XWD004db	37.5
77	wPt-8770	37.6
78	Tdurum_contig10362_328	37.69
79	Kukri_c19247_53	37.69
80	Kukri_c19247_711	37.69
81	Tdurum_contig15015_883	37.69
82	BS00064349_51	37.69
83	wsnp_Ku_c56140_59771244	37.69
84	RAC875_c78619_523	37.69
85	wPt-1167	38.5
86	wPt-9752	38.5
87	BS00098484_51	38.51
88	wPt-6290	38.6
89	wPt-6122	38.7
90	BS00077492_51	39.17
91	RFL_Contig1118_1073	39.17
92	RFL_Contig1118_65	39.17
93	Excalibur_c48152_818	39.43
94	wPt-6358	40.1
95	wPt-6709	41.6
96	Glu-A3	41.6
97	Xgdm0033	42.5
98	wsnp_Ex_c2868_5293485	42.94
99	BS00056550_51	42.94
100	Xgwm1223	43.3
101	XWC2153	43.5
102	tplb0062i18_102	43.9
103	Xgdm33	44.8
104	TA001286-0611-w	45.03
105	CAP11_c3464_68	45.45
106	Xgwm4628	45.5
107	Hg	45.5
108	BobWhite_c20902_177	46.38
109	BS00059422_51	46.38
110	BS00082567_51	46.38
111	CAP12_c3074_192	46.4
112	M77/P64.2	46.5
113	Xpsr963.1	46.5
114	tplb0025b13_150	47.16
115	wsnp_Ku_c1818_3557408	47.16
116	Excalibur_c58555_110	47.16
117	BS00026456_51	47.16
118	tplb0025b13_2054	47.16
119	wsnp_Ex_c12254_19574891	47.16
120	RAC875_c29540_413	47.49
121	wsnp_Ex_rep_c108951_91954190	47.49
122	Xfba165	47.5
123	Xpsr11(Glu-3)	47.5
124	Xgpw2186	47.5
125	M62/P64.5	47.5
126	XSi2	47.5
127	Xgwm1097	47.64
128	wPt-1862	47.8
129	wsnp_Ex_c10657_17376448	48.46
130	Xwg180	48.5
131	wPt-5707	49.3
132	wPt-3983	49.4
133	Xmta16y	49.8
134	Pm3	49.8
135	XGlu3	49.8
136	Xpsp2999	49.8
137	Xgpw2246	50.8
138	P38/M47-5	50.8
139	wPt-8072	50.9
140	wPt-9423	51
141	Xgpw2276	51.2
142	tin1	51.2
143	Xgwm136	51.2
144	XgpwE9	52.2
145	XgpwE8	52.2
146	XgpwE5	52.2
147	Xmta14c	52.2
148	Xcfa2153	52.2
149	Xcdo431	53.2
150	Kukri_c93273_605	53.24
151	Xfbb196	54.2
152	wsnp_Ku_c11896_19337444	54.26
153	Pm3a	54.9
154	Xgwm0136	55
155	XksuD14.2	55.2
156	BS00009885_51	55.31
157	Xbcd808a	55.4
158	wPt-3870	56
159	P32/M54-4	56.1
160	Xgwm0905	56.2
161	Xgwm1712	56.41
162	TA006139-0953	56.7
163	M51/P65.5	57.1
164	Pm3e	57.6
165	Xksue18D	57.68
166	Xksud14	57.8
167	Excalibur_rep_c106065_511	57.9
168	Xfba393	58
169	Xfba254	58
170	Mlar	59.1
171	Xgwm3094	59.15
172	Xcdo1160	59.3
173	Kukri_c7436_2259	59.57
174	Xfba286	59.9
175	Excalibur_c11941_675	59.9
176	wsnp_Ex_c5323_9408829	60.04
177	BS00105601_51	60.18
178	BS00078982_51	60.21
179	wsnp_Ex_c5323_9409407	60.46
180	RAC875_c8245_272	60.55
181	Xgwm4006	61.08
182	Lr10	61.3
183	wsnp_Ex_c18196_27006489	61.42
184	Kukri_rep_c101218_200	61.59
185	Xfbb234	61.8
186	Xfbb160	61.8
187	Xmwg60	61.8
188	Excalibur_c65227_444	61.88
189	BS00096054_51	62.54
190	Xgpw2032	62.8
191	Xgwm33.1	62.8
192	Xfbb319	62.8
193	Excalibur_c7026_2635	62.82
194	Kukri_c13136_1363	62.93
195	RAC875_c14926_589	63.05
196	wsnp_Ex_rep_c68857_67737959	63.8
197	Xbarc263	63.8
198	Xfba285	63.8
199	Xhor12	63.8
200	H9/H10/H11	63.8
201	wPt-2150	64
202	wsnp_Ex_rep_c67665_66326492	64.1
203	Xcfa2226	64.2
204	BobWhite_c44224_71	64.43
205	Xcfd15	64.9
206	wsnp_CAP12_c2438_1180601	65.23
207	Tdurum_contig8382_300	65.56
208	Xgwm0033	66
209	Excalibur_rep_c85213_146	66.01
210	Kukri_c82555_88	66.38
211	Kukri_c46010_146	66.74
212	wsnp_BE586140A_Ta_2_1	66.74
213	Tdurum_contig77289_179	66.74
214	Tdurum_contig13946_241	66.74
215	wsnp_Ex_c31983_40709607	66.74
216	Xgwm33	66.8
217	IACX1465	66.81
218	XGli3	67
219	Xabc156	67
220	Xpsp3151	67.1
221	Tdurum_contig43360_1592	67.3
222	Kukri_c23382_1431	67.34
223	Tdurum_contig61515_522	67.7
224	Excalibur_c7237_1084	67.76
225	Excalibur_c7237_1208	67.77
226	Xwmc818	67.9
227	BobWhite_c4499_153	68.06
228	Xgwm4255	68.15
229	Xgwm1590	68.31
230	Tdurum_contig61515_259	68.4
231	IAAV5252	68.59
232	Xgwm3083	68.64
233	Xgwm1104	68.83
234	BS00029346_51	68.88
235	RAC875_c89908_105	68.93
236	P42/M50-2	69.1
237	Xwmc104	69.1
238	Xwmc329.1	69.1
239	Xcdo426	69.1
240	P40/M60-138	69.1
241	Tdurum_contig47183_205	69.15
242	wPt-9757	69.3
243	Tdurum_contig11004_613	69.77
244	Xcfa2158	70.1
245	P40/M61-2	70.1
246	Xwmc33	70.8
247	Xgpw2005	71.1
248	XChs3	71.1
249	P78/M71.5	71.1
250	wsnp_Ex_c49829_54319220	71.48
251	IAAV8824	71.84
252	XksuE19	72.1
253	Xwmc336	72.5
254	wsnp_Ex_rep_c103087_88124573	72.66
255	XksuE18	73.2
256	Ex_c17168_1216	73.23
257	Ra_c10580_1629	73.81
258	Xgwm264	74.5
259	GENE-0053_224	74.63
260	IAAV8664	75.16
261	Ex_c2389_1834	75.27
262	wsnp_Ex_c14733_22819625	75.36
263	wsnp_Ex_c6826_11775106	75.38
264	wPt-9429	76
265	Xbcd2015	76.2
266	Xwmc95	76.2
267	wPt-0164	76.9
268	Excalibur_c2389_90	76.97
269	BS00068036_51	77.13
270	Xgdm136	77.2
271	Xbcd98	77.3
272	wsnp_JD_c722_1080592	77.5
273	wsnp_Ex_rep_c67763_66441222	77.78
274	Ra_c7062_430	77.78
275	Excalibur_c7692_139	77.84
276	IAAV742	77.94
277	IACX7695	78.2
278	wPt-3904	78.3
279	Kukri_rep_c101022_1595	78.92
280	BS00067330_51	79.03
281	wsnp_Ex_c13724_21535046	79.03
282	wsnp_Ex_c2389_4478587	79.03
283	wsnp_Ex_c26800_36025663	79.03
284	Excalibur_c35312_109	79.03
285	wsnp_Ra_c26956_36503468	79.03
286	wsnp_Ex_c48375_53299028	79.03
287	BS00010287_51	79.03
288	wsnp_Ex_rep_c66382_64577768	79.03
289	RAC875_c7891_426	79.03
290	wsnp_Ex_c41237_48104282	79.03
291	RAC875_c2313_410	79.03
292	Kukri_c46608_277	79.03
293	BS00076538_51	79.03
294	Ex_c27351_850	79.03
295	wsnp_Ex_rep_c66875_65276404	79.03
296	wsnp_Ex_c2389_4477096	79.03
297	wsnp_CAP11_c3968_1874257	79.03
298	wsnp_Ex_rep_c105244_89727546	79.03
299	IAAV3998	79.03
300	wsnp_Ex_c3365_6183009	79.03
301	BS00003813_51	79.03
302	wsnp_Ex_c14733_22819350	79.03
303	wsnp_Ex_c19730_28728245	79.03
304	BobWhite_c45409_389	79.03
305	RAC875_c2021_1417	79.03
306	BobWhite_c24113_529	79.03
307	wsnp_Ex_c25220_34487119	79.03
308	wsnp_CAP12_c2645_1267978	79.03
309	wsnp_Ex_c645_1273901	79.03
310	wsnp_Ex_c3142_5808220	79.03
311	Kukri_c24402_564	79.03
312	wsnp_Ex_c43586_49862663	79.03
313	Ku_c2449_578	79.03
314	RAC875_c7305_75	79.03
315	IAAV5581	79.03
316	wsnp_Ex_c8666_14522816	79.03
317	wsnp_Ex_c6278_10941843	79.03
318	Ku_c2898_221	79.03
319	Excalibur_c44731_1000	79.03
320	wsnp_Ex_c6075_10637792	79.03
321	IAAV2342	79.03
322	tplb0032d09_1393	79.03
323	CAP11_c2984_419	79.03
324	wsnp_Ex_c15722_24074399	79.03
325	RAC875_c25442_231	79.03
326	wsnp_Ex_c39661_46902650	79.03
327	Ku_c2898_1284	79.03
328	wsnp_Ex_c8374_14111734	79.03
329	wsnp_BF478737A_Ta_2_1	79.03
330	wsnp_Ex_c11697_18821490	79.03
331	wsnp_Ex_rep_c105244_89727666	79.03
332	Ku_c2898_1247	79.03
333	BS00028874_51	79.03
334	wsnp_Ex_c2389_4479352	79.03
335	wsnp_Ex_c8162_13799067	79.03
336	BS00077504_51	79.03
337	wsnp_Ex_c17684_26426672	79.03
338	BS00066308_51	79.03
339	BS00033760_51	79.03
340	wsnp_Ex_rep_c105244_89727820	79.03
341	wsnp_Ku_rep_c68419_67400635	79.03
342	wsnp_Ex_c3142_5808330	79.03
343	Kukri_c26669_515	79.03
344	BS00026917_51	79.03
345	wsnp_Ex_c28165_37310070	79.03
346	BS00010004_51	79.03
347	wsnp_Ex_c44498_50537128	79.03
348	BS00037007_51	79.03
349	wsnp_Ex_c2389_4477621	79.03
350	RAC875_c2202_1097	79.03
351	GENE-0561_311	79.03
352	wsnp_Ex_c13783_21613564	79.03
353	Ex_c2389_1828	79.03
354	IAAV7414	79.03
355	wsnp_Ex_c50235_54588957	79.03
356	BS00067277_51	79.03
357	wsnp_Ku_rep_c104517_90964418	79.03
358	Excalibur_c62832_446	79.06
359	wsnp_Ra_c20163_29413615	79.08
360	wsnp_Ex_c3142_5808713	79.08
361	Excalibur_c6141_1337	79.08
362	IAAV5756	79.08
363	GENE-0379_108	79.08
364	wsnp_Ex_c26098_35349418	79.08
365	wsnp_Ex_rep_c69775_68731015	79.08
366	RAC875_c18355_804	79.08
367	GENE-0561_101	79.08
368	RAC875_c9965_354	79.09
369	Kukri_c6622_763	79.18
370	BS00090634_51	79.18
371	RAC875_c53748_52	79.18
372	Excalibur_c8495_140	79.18
373	RAC875_rep_c85118_294	79.18
374	IAAV5391	79.18
375	BS00048887_51	79.18
376	GENE-1214_288	79.18
377	wsnp_Ex_c9979_16421462	79.18
378	TA003382-0407	79.18
379	IACX9019	79.18
380	BS00022217_51	79.18
381	Excalibur_rep_c88290_94	79.18
382	BS00090408_51	79.18
383	BS00069117_51	79.18
384	Kukri_c6106_470	79.18
385	BS00021730_51	79.19
386	GENE-0041_182	79.32
387	IAAV3552	79.69
388	Kukri_c28532_103	79.69
389	Ra_c2322_174	79.69
390	RAC875_c49760_107	79.69
391	BS00031200_51	79.69
392	wsnp_Ku_rep_c71909_71634013	79.69
393	wsnp_BE585780A_Ta_2_1	79.69
394	RAC875_c41581_176	79.69
395	BS00101116_51	79.69
396	BS00085851_51	79.69
397	Ra_c26970_1740	79.69
398	CAP7_c3885_73	79.69
399	wsnp_Ex_c2178_4086161	79.69
400	IAAV4916	79.76
401	BS00062715_51	79.89
402	Xbarc83	79.9
403	Xbcd98.1	79.9
404	RAC875_c9833_297	80.06
405	wsnp_Ex_rep_c103087_88123733	80.13
406	wsnp_Ex_c3986_7217641	80.13
407	IAAV7929	80.13
408	wsnp_Ex_rep_c66562_64849366	80.13
409	BS00081455_51	80.13
410	wsnp_Ex_c4605_8240189	80.13
411	BS00041358_51	80.13
412	Kukri_c67601_267	80.13
413	wsnp_Ex_c25628_34888253	80.13
414	BS00110415_51	80.13
415	wsnp_Ex_c25628_34888439	80.13
416	wsnp_Ex_c35563_43690084	80.13
417	RAC875_c25799_457	80.13
418	TA001772-0625	80.14
419	IACX293	80.16
420	Kukri_rep_c106037_96	80.16
421	wsnp_Ku_c37925_46678703	80.16
422	Kukri_c61766_907	80.16
423	GENE-0446_243	80.16
424	IAAV7551	80.16
425	BobWhite_c12841_56	80.16
426	D_contig35755_111	80.16
427	RAC875_c24560_604	80.16
428	wsnp_Ex_rep_c101414_86781128	80.16
429	Kukri_c88698_296	80.51
430	wsnp_Ku_c23926_33870364	80.68
431	Excalibur_c49421_443	80.68
432	IAAV5535	80.68
433	wsnp_Ex_rep_c66628_64934660	80.68
434	RAC875_c23081_141	80.68
435	BobWhite_c5356_1272	80.68
436	wsnp_Ex_c5192_9203100	80.68
437	Ku_c8351_2029	80.68
438	wsnp_Ku_c24239_34199356	80.68
439	wsnp_Ex_c16592_25117132	80.68
440	Excalibur_c32167_59	80.68
441	IACX3047	80.68
442	Excalibur_c30591_637	80.68
443	IACX4378	80.68
444	RAC875_c53185_802	80.68
445	wsnp_Ra_c7818_13376644	80.68
446	wsnp_Ku_c21356_31093507	80.68
447	wsnp_Ex_c5192_9203682	80.68
448	wsnp_Ex_c34344_42676379	80.68
449	BS00032112_51	80.68
450	wsnp_Ex_c27940_37101775	80.68
451	wsnp_Ex_rep_c70358_69302556	80.68
452	Kukri_c27785_400	80.68
453	wsnp_Ku_c2815_5317230	80.68
454	IAAV5406	80.68
455	wsnp_Ex_c12336_19686808	80.68
456	IAAV1225	80.68
457	wsnp_Ex_c42282_48900922	80.68
458	wsnp_Ex_c34344_42677360	80.68
459	wsnp_Ex_c21336_30465618	80.68
460	wsnp_Ex_c8588_14419007	80.68
461	wsnp_Ku_c21316_31053776	80.68
462	wsnp_Ra_c37745_45806931	80.68
463	BobWhite_c12568_900	80.68
464	wsnp_Ku_c21316_31053745	80.68
465	Xwmc24	80.7
466	Ku_c1571_1457	80.71
467	Excalibur_c6255_1119	81.12
468	wsnp_RFL_Contig1736_858448	81.12
469	Excalibur_c27500_469	81.12
470	wsnp_Ex_c17684_26426785	81.12
471	wsnp_Ex_rep_c68183_66958099	81.12
472	Ex_c14515_218	81.12
473	RAC875_c7847_1352	81.12
474	RAC875_rep_c70404_755	81.12
475	RFL_Contig1563_1180	81.12
476	GENE-2795_120	81.12
477	wsnp_Ex_c40942_47886087	81.12
478	IAAV1851	81.2
479	GENE-0287_28	81.25
480	IACX9067	81.25
481	BS00021895_51	81.25
482	Excalibur_c57766_92	81.25
483	BS00022216_51	81.26
484	XksuG9a	81.5
485	Ex_c5759_663	81.62
486	Excalibur_rep_c84731_611	81.95
487	GENE-0283_330	81.98
488	wsnp_Ex_c43454_49770425	82.2
489	IACX500	82.2
490	BS00066336_51	82.2
491	Excalibur_c22728_610	82.2
492	wsnp_Ex_c8364_14095508	82.2
493	Ex_c5759_628	82.2
494	Kukri_c362_151	82.2
495	Excalibur_c20133_87	82.2
496	Kukri_c362_91	82.24
497	XcsIH69	82.3
498	XgbxR507	82.3
499	Ex_c28144_1843	82.47
500	Ex_c8514_1342	82.47
501	Ra_c58315_265	82.47
502	wsnp_Ex_c25734_34995416	82.51
503	BS00023126_51	82.65
504	Xgwm357	82.8
505	IAAV5730	82.86
506	CAP8_c806_297	83.07
507	M77/P64.13	83.3
508	Xmwg2021.2	83.3
509	Xmwg67	83.3
510	BS00067021_51	83.33
511	Xgwm0497	83.37
512	wsnp_Ex_c3963_7179957	83.85
513	Xbarc119	84.2
514	wPt-2436	84.4
515	BS00011835_51	84.42
516	wPt-2251	84.6
517	GENE-0572_334	84.7
518	IACX542	84.75
519	BS00064357_51	84.98
520	wsnp_Ex_c14866_22995097	85.07
521	IACX3496	85.42
522	Kukri_c60564_136	85.76
523	IACX4386	85.76
524	IAAV2072	85.76
525	BS00094925_51	85.76
526	BS00002216_51	85.76
527	BS00087600_51	85.82
528	wsnp_Ex_rep_c104050_88861052	86.25
529	BS00003758_51	86.25
530	Ex_c14515_220	86.33
531	Xgwm666	86.8
532	Xgwm164	86.9
533	XTri	87.4
534	Xfba298	87.4
535	Xpsr381	87.4
536	Xbarc148	87.4
537	Xfba26	88.4
538	XWB148	88.4
539	XBCD175	88.4
540	Xgwm0633	88.72
541	Xwmc286	89.4
542	Xgwm108	90.4
543	Xabg373	90.4
544	Xbcd368	90.4
545	Xbcd1072	90.4
546	P34/M51-324	90.4
547	Xmwg645	90.4
548	Xpsr161	90.4
549	Xgwm0164	90.94
550	Xgwm1148	91.08
551	Xgwm1526	91.21
552	Xksuh9	91.37
553	P40/M61-10	91.4
554	Xrz244	91.4
555	Xmwg758	91.4
556	P35/M54-7	91.4
557	Xabg452	91.4
558	Xp219draI	91.4
559	Xcfd59	91.9
560	Xgwm1111	92.18
561	Xfbb107	92.3
562	Xbcd1072.1	92.3
563	Xgwm0791	93.15
564	Xcdo105	93.3
565	XEm	93.3
566	Xbcd200	93.3
567	Xwmc84	93.3
568	Xbcd12	93.3
569	Xgwm4007	93.99
570	Xgwm4699	94.21
571	P34/M50-6	94.3
572	Xcdo98	94.3
573	XksuG9	94.3
574	Xpsp3001-161	94.3
575	Xwmc084	94.3
576	Xpsp3027	94.3
577	Xgwm4090	94.71
578	M83/P65.1	95.3
579	M60/P64.8	95.3
580	Xwg605a	95.3
581	Xbarc162	95.3
582	Xgwm4049	95.42
583	Xgwm4067	96.18
584	Xwmc120	96.3
585	Xcnl5	96.3
586	Xwg605b	96.3
587	Xbcd98.2	96.3
588	P39/M69-239	97.3
589	Xfba118	97.3
590	Xfbb274	97.3
591	Xbarc120	97.3
592	Xwmc744	97.4
593	Xcfd30	97.6
594	Xbarc28	98.1
595	Xcfd30a	98.1
596	Xgwm0778	98.34
597	Xgwm0357	99.31
598	Xgpw2277	99.4
599	Xgwm135	99.4
600	Xgpw2142	99.4
601	P34/M51-341	99.4
602	Tdurum_contig11004_400	99.46
603	BS00022207_51	99.65
604	wsnp_Ex_c645_1273590	99.68
605	wsnp_Ex_c4605_8241260	99.72
606	BS00008865_51	99.9
607	Excalibur_c11374_1126	99.95
608	Tdurum_contig55009_1153	100.12
609	BS00033262_51	100.21
610	Xwmc278	100.4
611	Xgpw1134	100.8
612	Xwmc630	100.8
613	Xbcd446	100.8
614	Xpsp3003	100.8
615	Xwmc826	101
616	Xwmc611	101.1
617	Xwmc11	101.2
618	Kukri_c10453_875	101.21
619	Xgwm0135	101.73
620	Xcfa2135	101.8
621	Xgpw2115	101.8
622	Xwg983	101.8
623	Xwmc469	101.9
624	Xmwg55	101.96
625	wPt-6074	102.3
626	wsnp_Ex_c45880_51550172	102.6
627	Xcdo312	102.9
628	Xwmc183	102.9
629	Xbarc240	102.9
630	Xcfd22	103.1
631	Xwmc550	103.6
632	Xcdo473	104
633	wPt-1011	104.8
634	Xcdo92b	105
635	XksuD49	105.4
636	Glu-A1	105.4
637	Xgpw2045	105.9
638	XgbxGx74	105.9
639	Xgpw2259	105.9
640	Xpsr1327	105.9
641	Xbcd22	105.9
642	Xbcd1407	106.9
643	Xcdo278Dra	106.9
644	Xmwg632	107.1
645	wPt-0527	107.2
646	Xwmc304	107.3
647	Xgbx3076	107.9
648	M17/P77.15	107.9
649	IAAV8147	108.77
650	Xwmc312	108.9
651	Xpsr2019.1(Aba8)	108.9
652	Xwmc93	109.2
653	P42/M51-295	110.2
654	Xabc155	111.2
655	P40/M47-3	111.2
656	Xgpw2069	113.2
657	Excalibur_c10657_1280	113.64
658	Xgwm0099	114.36
659	wsnp_Ex_c39661_46902689	114.95
660	Xgpw2006	115.2
661	Xcmwg733	115.2
662	Xbcd738	116.2
663	Xpsr325	116.2
664	P42/M47-2	116.2
665	RAC875_c12808_182	116.9
666	Xbcd187	118.2
667	Xbcd265	118.2
668	Excalibur_c63243_361	119.18
669	Xmta17	120.2
670	Xmsu488(Lec)	120.2
671	Xpsr634	121.2
672	XksuE3	121.2
673	Xbcd304b	121.2
674	wsnp_Ex_c21450_30588044	123.01
675	Xcdo1188b	123.2
676	Xbcd1930	123.2
677	Xpsr162	123.2
678	Xbcd808b	124.2
679	Xcmwg706	124.2
680	Xbcd1889	125.2
681	XksuH14	126.2
682	Xfba316	128.2
683	XksuE8	128.2
684	Xcfa2129	129.2
685	Xpsp3003b	129.2
686	Xwmc9	129.9
687	wPt-6754	133.3
688	wPt-5274	133.3
689	wPt-2976	133.3
690	wPt-4709	133.3
691	wPt-8644	133.3
692	wPt-2406	133.3
693	wPt-4658	133.6
694	wPt-6005	133.6
695	XAdh3	133.7
696	Xmwg676	133.7
697	wPt-5577	134
698	wPt-0432	134.3
699	Xfba92	134.7
700	XksuH9	136.7
701	Xgwm106	137.7
702	Xbcd808	138.2
703	XksuG34	138.8
704	Xcdo89	140.8
705	wPt-8016	140.8
706	P35/M49-1	140.8
707	Xgwm497	140.8
708	Xbcd1434RV	141.8
709	Xfba311	145.8
710	Xcnl5a	145.8
711	Xmwg710	145.8
712	Xcfa2056	145.8
713	Xfbb142	147.8
714	Xfba234	148.8
715	Xdupw38	150.5
716	Xwmc673	150.5
717	Xfbb171	151.6
718	Xwmc51	152.4
719	Xwmc716	153.2
720	wPt-0258	154.4
721	wPt-0128	154.7
722	XksuH9b	155
723	Xmwg733	155.6
724	P78/M92-4	155.6
725	wPt-5316	156.3
726	Xfba279	158.3
727	Xpsr967	159.3
728	Xbcd304	160.3
729	Xwmc254	160.3
730	Xwmc59	160.3
731	Xpsr386	160.3
732	XgpwE7	161.3
733	XgbxG097	161.3
734	Xfba266	161.3
735	Xfba268	161.3
736	Xmwg912	162.3
737	Xwmc237	162.3
738	wPt-2847	164.9
739	M21/P76.5	167.1
740	Xbarc213	168.1
741	XksuE11b	168.1
742	Xwg241	169.1
743	M71/P77.5	169.1
744	Eps-1Am	170.1
745	Xksue11	171.7
746	BS00022797_51	174.74
747	Xgwm1139	174.89
748	XksuE11.1a	178.1
749	Xcdo393	179.1
750	P78/M69.4	180.1
751	wPt-1078	183.4
752	wPt-2927	183.4
753	Xbarc287	183.6
754	Xgwm0750	184.1
755	Xbarc158	185.6
756	Xbarc17	186.3
757	Xbarc145	187.1
758	Kukri_c1313_1158	187.55
759	wsnp_Ex_c3887_7051325	189.07
760	wsnp_Ex_rep_c72011_70562321	191.85
761	wsnp_JD_c12333_12595897	191.85
762	Kukri_c18608_729	191.85
763	Kukri_c18608_135	192.39
764	wsnp_Ex_c2918_5381441	192.56
765	wsnp_Ex_c412_814247	192.74
766	BS00067741_51	192.79
767	RAC875_c85550_73	192.79
768	Xcfa2219	193.3
769	IAAV4435	193.39
770	wsnp_Ku_c754_1557338	193.39
771	wsnp_Ex_rep_c67492_66096650	194.46
772	Xgwm99	194.8
773	BS00070695_51	195.2
774	BS00075271_51	195.2
775	IAAV2162	195.2
776	BobWhite_c1027_1127	195.54
777	Ku_c32704_43	197.07
778	wsnp_Ex_c9918_16332583	198.85
779	wsnp_Ex_rep_c66872_65273904	200.19
780	wsnp_JD_rep_c65095_41464278	200.19
781	BS00065170_51	200.19
782	Kukri_c19837_432	200.19
783	Excalibur_c85499_232	200.19
784	CAP11_c1500_171	200.68
785	RAC875_c52947_338	200.81
786	wsnp_Ra_c6891_11974621	200.81
787	IACX882	200.81
788	wsnp_Ex_rep_c69932_68893867	201.18
789	Ku_c23222_204	202.08
790	Ra_c1295_635	202.08
791	Kukri_c310_1953	202.74
792	wsnp_Ex_c3201_5910659	203.29
793	BobWhite_c39668_143	205.78
794	BS00022824_51	207.18
795	Excalibur_c27376_74	210.31
chr=2
lg=2
796	TEL1B	0
797	Xksud14	0
798	Gli-B1	0
799	wPt-0308	1.2
800	Xgwm4144	1.7
801	wPt-304810	2.8
802	BS00066682_51	3.28
803	IACX6230	3.28
804	Xgwm0033	3.3
805	Xpsr11(Glu-3).1	4
806	Xbcd1434	4
807	Xopw13-435	4
808	Yr10	4
809	BS00010392_51	4.48
810	Xgwm0264	4.9
811	RAC875_c818_1185	4.96
812	Glu-B3	5
813	Xmta16a	5
814	Xfbb250	5
815	Xmtd161	5
816	Xpsp3000	5
817	wsnp_Ku_c51703_56915288	5.56
818	BS00032077_51	5.72
819	BS00032076_51	5.72
820	XksuD14	6
821	TC69046	6.1
822	wsnp_Ku_c18881_28259811	6.13
823	TA004668-0687	6.26
824	Excalibur_c25597_508	6.59
825	P31/M52-2	6.9
826	IAAV7428	6.99
827	wsnp_Ex_c48677_53513032	7.4
828	Xmta14	7.9
829	Xgwm0911	8.2
830	Ogliada	8.7
831	Xpsr12(Glu-1)	8.9
832	Xpsr11(Glu-3).2	10.9
833	Xcfd15	10.9
834	XHplc2-3	11.9
835	Xwhs179a	11.9
836	Xgpw1143	12.9
837	XMGL077	12.9
838	Xhor12	12.9
839	rPt-8399	13.2
840	Xpsr963	13.9
841	wPt-3477	14.4
842	XksuG9	14.7
843	Xmwg938	15
844	M71/P77.9	15
845	Xmta16	16
846	XgpwE12	16
847	Xopah20-1100	16
848	wPt-8627	16.6
849	wPt-2988	16.8
850	Xgwm835	16.8
851	wPt-8949	17.4
852	wPt-8267	17.6
853	wPt-1912	17.8
854	wPt-1328	17.9
855	wPt-7094	18.2
856	wPt-4107	18.9
857	Xgwm24	19.1
858	wPt-2052	19.3
859	wPt-1560	19.3
860	Excalibur_c8585_561	19.31
861	BobWhite_c23617_167	19.51
862	Xgwm608	19.8
863	Tdurum_contig50988_500	20.04
864	BS00021934_51	21.12
865	Xgwm550	21.2
866	Xfbb260	21.2
867	Xfbb234	21.2
868	P34/M51-285	21.2
869	M65/P64.4	21.2
870	wsnp_RFL_Contig3951_4390396	21.26
871	RFL_Contig1823_1044	21.66
872	Xgwm3035	22.32
873	Xwmc818	22.6
874	Xgwm374a	22.7
875	wPt-3465	23
876	wPt-0359	23
877	TC87195	23.2
878	Xwmc51	23.5
879	wPt-4366	23.6
880	wPt-6592	23.7
881	Xmwg60	23.8
882	tPt-5675	23.8
883	Xwmc49	24.3
884	Xwmc798	24.7
885	wPt-5347	24.7
886	wPt-3753	25.3
887	wPt-4434	25.4
888	Xfbb160x	25.4
889	wPt-5067	25.4
890	Xbarc128	25.5
891	Xgwm666d	25.6
892	Xgwm1100	25.8
893	Xwmc51b	26.2
894	wPt-4811	26.5
895	P41/M48-174	26.7
896	Xwmc619	26.8
897	wsnp_Ex_c6022_10552811	27.15
898	wPt-0974	27.6
899	Tdurum_contig83770_218	27.6
900	Xbc156	27.69
901	Xmwg837	27.9
902	TC85294	28
903	wsnp_BF485168B_Ta_2_1	28.83
904	wPt-0655	29.3
905	Excalibur_c40993_1129	29.31
906	wsnp_CAP8_c4576_2228073	29.42
907	Kukri_c50086_537	29.42
908	Kukri_c44369_131	29.42
909	wPt-7833	29.5
910	Jagger_c5878_119	29.73
911	Tdurum_contig13516_251	29.91
912	wPt-3177	30
913	Tdurum_contig31201_201	30.03
914	wsnp_JD_c4444_5575748	30.03
915	Excalibur_c20228_135	30.03
916	TA015141-0717	30.03
917	Kukri_c84940_106	30.03
918	BS00089524_51	30.03
919	tplb0024i16_1177	30.03
920	Ku_c62848_956	30.03
921	IAAV8661	30.03
922	RFL_Contig1354_484	30.03
923	Tdurum_contig63991_186	30.03
924	RAC875_c78751_587	30.03
925	Kukri_c2535_98	30.03
926	RAC875_rep_c117462_124	30.03
927	RFL_Contig1354_663	30.03
928	Ra_c70039_1705	30.03
929	RAC875_c63624_1040	30.03
930	RAC875_c5243_479	30.03
931	BS00031948_51	30.03
932	IAAV7260	30.03
933	Ra_c7745_1438	30.03
934	RAC875_c5243_206	30.03
935	RAC875_c30381_573	30.03
936	Ra_c1195_200	30.34
937	Xbarc60	30.8
938	RAC875_c37031_312	31.56
939	wPt-3282	31.6
940	wPt-5164	31.6
941	wPt-2230	31.8
942	wPt-2999	32
943	wPt-8986	32.1
944	wPt-3824	32.1
945	wPt-5312	32.1
946	wPt-6427	32.1
947	wPt-6434	32.1
948	wPt-7529	32.1
949	Xwmc406	32.3
950	Xwmc500	32.3
951	wPt-9903	32.5
952	wPt-5065	32.5
953	wPt-1781	32.5
954	wPt-4605	32.7
955	wPt-2614	32.9
956	Xgwm1028	33.63
957	BS00106626_51	33.9
958	Xbarc8	34.1
959	Xbarc119	34.3
960	wsnp_Ex_c1600_3051075	34.49
961	wPt-8930	34.7
962	wPt-5485	35
963	Ra_c62804_1641	35.28
964	wsnp_Ex_c26296_35541303	35.36
965	RFL_Contig2971_282	35.56
966	wsnp_Ex_c8865_14815305	36.03
967	BS00067434_51	36.36
968	wsnp_Ex_c13878_21738866	36.37
969	Kukri_c25512_53	36.39
970	Xgwm413	36.5
971	wPt-5678	36.6
972	wPt-0222	36.6
973	Xwmc329	36.7
974	Xgdm36	36.8
975	wPt-5899	36.9
976	wPt-2706	36.9
977	wPt-2744	36.9
978	wPt-8087	36.9
979	wPt-5385	36.9
980	wPt-7242	36.9
981	wPt-0260	36.9
982	wPt-6777	37.1
983	wPt-2762	37.1
984	wPt-5562	37.1
985	wPt-9977	37.1
986	wPt-5363	37.1
987	wPt-7038	37.1
988	BS00022632_51	37.11
989	wPt-3889	37.2
990	RAC875_rep_c70803_1442	37.72
991	wsnp_Ku_c30982_40765341	37.75
992	wsnp_Ex_c38116_45719983	37.75
993	IAAV2546	37.75
994	wsnp_Ku_c30982_40765254	37.75
995	Ku_c11394_862	37.82
996	BS00022670_51	37.95
997	Xgwm33b	38.2
998	Xgwm133	38.2
999	Kukri_c30982_1173	38.47
1000	Rg1	38.8
1001	Xcdo99	38.8
1002	Xwmc222	38.8
1003	Kukri_c2297_181	39.14
1004	Ra_c33845_794	39.14
1005	BS00052075_51	39.14
1006	GENE-0193_197	39.14
1007	CAP7_c302_518	39.14
1008	Ra_c23839_884	39.14
1009	BS00052089_51	39.15
1010	Xgwm106	39.8
1011	XWB152o	39.8
1012	Xgwm33	39.8
1013	Tdurum_contig8840_540	39.85
1014	BS00078228_51	39.92
1015	JD_c64600_281	39.92
1016	BS00110148_51	39.92
1017	Excalibur_c29127_552	39.92
1018	BS00060270_51	39.92
1019	tplb0023b14_704	39.92
1020	wsnp_Ex_rep_c67036_65492436	40.09
1021	Tdurum_contig8081_2331	40.42
1022	Xgwm4435	40.45
1023	wsnp_Ex_c17452_26163465	40.6
1024	Xfba285	40.8
1025	P34/M50-10	40.8
1026	Xgwm264	40.8
1027	wsnp_Ra_c25590_35156699	40.85
1028	wsnp_RFL_Contig395_4387107	41.07
1029	BS00069723_51	41.34
1030	BS00041355_51	41.54
1031	CAP7_c12162_251	41.73
1032	RAC875_c6701_291	41.73
1033	Kukri_c32430_109	41.73
1034	tplb0024i15_1754	41.73
1035	Excalibur_rep_c103109_88	41.73
1036	Ku_c20478_390	41.73
1037	wsnp_Ku_c39862_48205590	41.73
1038	wsnp_Ra_c11232_18256748	41.73
1039	Ra_c6701_506	41.73
1040	BS00023001_51	41.73
1041	wsnp_Ex_c6611_11451949	41.73
1042	Tdurum_contig58301_336	41.73
1043	BS00072982_51	41.73
1044	wsnp_Ex_c30969_39821293	41.73
1045	RAC875_c87890_234	41.73
1046	wsnp_Ra_c5088_9081927	41.73
1047	Kukri_c50572_263	41.73
1048	wsnp_BG313767B_Ta_2_1	41.73
1049	XgbxR698	41.8
1050	Xcfa2158	41.8
1051	Xgwm49	41.8
1052	RAC875_c87890_312	42.23
1053	wsnp_Ex_c23992_33235984	42.39
1054	Ra_c1652_588	42.47
1055	IAAV4702	42.47
1056	Ex_c102909_778	42.67
1057	Xfbb237	42.8
1058	Xgpw2162	42.8
1059	Xwmc85	42.8
1060	Ex_c24969_223	43.09
1061	Xcdo388	43.8
1062	Xcfd92	43.8
1063	tplb0029b01_1022	44.21
1064	BobWhite_c22266_315	44.71
1065	Xgwm337	44.8
1066	Xgwm603	44.8
1067	Tdurum_contig59449_249	45.06
1068	M85/P65.5	45.8
1069	RFL_Contig239_377	45.97
1070	BS00061472_51	46.44
1071	BS00023173_51	46.66
1072	Excalibur_c66050_450	46.83
1073	Xgpw1239	47.8
1074	Xmwg77	47.8
1075	Xmwg68	47.8
1076	Xksue18H	48.16
1077	wsnp_Ex_c1412_2711077	48.53
1078	Xwmc391	48.8
1079	Xcfd59	48.8
1080	Xabc156	48.8
1081	Tdurum_contig63991_280	48.88
1082	XksuF43	49.8
1083	XGli3.2	49.8
1084	P78/M87.8	49.8
1085	wsnp_Ex_c5780_10153638	49.83
1086	Xwmc500.2	49.9
1087	RAC875_c23743_552	52.04
1088	BS00077831_51	52.14
1089	tplb0034p10_1134	52.25
1090	wsnp_CAP7_c4778_2155754	53.35
1091	Xksu136	54
1092	BobWhite_c39901_338	54.34
1093	BS00075129_51	54.79
1094	XksuE18	55
1095	RAC875_c49225_66	55.98
1096	Xmwg758	56
1097	XksuE19	56
1098	Xmwg645	57
1099	Xbcd340	58
1100	Xabc155	59
1101	Xcdo1188	60
1102	Xcfd20	60
1103	P78/M43.7	60
1104	P40/M61-5	60
1105	Xbcd1124	60
1106	RAC875_c5556_328	60.48
1107	BS00071893_51	60.51
1108	Xpsr688	61
1109	Xcsu109	61
1110	Xbcd2	62
1111	Xbcd1796	62
1112	Xcdo1340	63
1113	Xcmwg733	63
1114	Nor-B1	63
1115	Xwmc52	64
1116	XgbxG080	65
1117	Xglk431	65
1118	Yr9	65
1119	Xwmc230	65
1120	Xfbb35	65
1121	Xgwm0762	65.4
1122	Xglk136a	66
1123	Xrz166	66
1124	Xgwm0926	66.7
1125	P35/M48-2	67
1126	Xabg373	67
1127	Xbcd200	67
1128	Xglk163	67
1129	wPt-4510	68
1130	Xwmc326	68
1131	wPt-6325	68
1132	wPt-6012	68
1133	Xutv111	68
1134	XS13M61(590)	68
1135	Xmgb2	68
1136	wPt-4726	68
1137	wPt-5800	68
1138	Xutv780	68
1139	Xutv1356	68
1140	wPt-1399	68
1141	wPt-3103	68
1142	Xpsr957	68
1143	XS25M51(280)	68
1144	Xcdo1473	68
1145	P32/M52-120	68
1146	Xgwm18	68
1147	Xbarc187	68
1148	Xutv618	68
1149	Xutv1109	68.1
1150	wPt-5801	68.4
1151	XS13M61(370)	69
1152	Tdurum_contig57153_1356	69.02
1153	Xgwm0018	69.3
1154	wPt-8682	69.4
1155	wPt-1116	69.6
1156	wPt-6117	70
1157	wPt-6833	70
1158	wPt-8616	70
1159	Xwmc128	70.2
1160	Xgdm33b	70.3
1161	Xgdm28	70.3
1162	Xgdm33	70.3
1163	Xwmc31	70.3
1164	Xgwm494	70.3
1165	Xpsr596a	70.7
1166	Xutv1518	71.1
1167	Xbcd442a	71.9
1168	Xbcd762	71.9
1169	Xfba177	71.9
1170	Xcmwg645	71.9
1171	Xwg605	71.9
1172	Xbcd1449	71.9
1173	Xmwg695	71.9
1174	Xgwm498	71.9
1175	Nor1	72
1176	Xcdo127	72.2
1177	Xgwm947	73
1178	Xbcd338	73.2
1179	Xcfd59c	73.2
1180	Xwmc419	73.2
1181	Xwmc156.2	73.2
1182	Xcdo1173	73.7
1183	Xcdo92	73.7
1184	Xwg811	73.7
1185	Xpsr949	73.7
1186	Xcdo618	73.7
1187	Xdupw532	73.7
1188	Xfbb283	73.7
1189	GENE-0063_68	73.89
1190	BS00015519_51	74.01
1191	wPt-306450	74.1
1192	Xgwm1369	74.23
1193	Xgwm0947	74.49
1194	Xwmc611	74.5
1195	XgbxR059	74.6
1196	Xcdo98.2	74.6
1197	XgbxG178	74.6
1198	Xgdm0028	75
1199	Xgwm1375	75
1200	Xgwm0498	75.1
1201	Xwmc320	75.6
1202	Xcfd2	75.6
1203	Xmex3M8f	75.6
1204	Xwmc269	75.9
1205	Xgwm1120	75.96
1206	Xgwm0011	76.03
1207	Xwmc597	76.3
1208	Xgwm0582	76.37
1209	Xgwm0903	76.46
1210	Xgwm273	76.5
1211	Xgwm0934	77.16
1212	Xfba28	77.5
1213	XgbxG263	77.5
1214	Xmwg837a	77.5
1215	QLr.sfr-1BS	77.5
1216	Xcfa2241	77.5
1217	Yr15	77.5
1218	Xgwm0413	77.5
1219	Xutv1181	78
1220	Xgwm4158	78.08
1221	Xcfd65	78.5
1222	Xgdm136	78.5
1223	Xgwm762	78.6
1224	Xbarc120	78.8
1225	Xcdo278	78.9
1226	Xbcd12	78.9
1227	Xgwm0273	79.27
1228	Xgwm4202	79.59
1229	XWC0065	79.9
1230	Xfba171	79.9
1231	Xfbb121	79.9
1232	Xcmwg758	79.9
1233	Xgwm11	79.9
1234	Xgwm4085	79.92
1235	wPt-1374	80.2
1236	Xbcd98b	80.6
1237	Xfba319	80.6
1238	Xfbb251	80.6
1239	Xwg822	80.6
1240	Xbarc137	80.6
1241	Xgwm4480	81.06
1242	Xwmc626	81.1
1243	Xwmc216	81.4
1244	CA679329a	81.4
1245	Xgwm1050	82
1246	Xwmc213	82.1
1247	Xwmc813	82.2
1248	RFL_Contig5937_1699	82.37
1249	wPt-3084	82.7
1250	Xwmc694	82.8
1251	Xwmc156	83.1
1252	Xgwm582	83.4
1253	Xwmc265	83.5
1254	Xgwm0759	83.52
1255	Xgwm374	84
1256	Xgbx3147	84.2
1257	Xbcd386	84.2
1258	Xbarc240	84.2
1259	BJ318987	84.3
1260	Xgwm403a	84.6
1261	Xfbb180	84.6
1262	Xfbb67	84.6
1263	XksuF43a	84.6
1264	Yr24	84.6
1265	wPt-5296	84.7
1266	P43/M62-3	84.9
1267	Xbcd1889	84.9
1268	Xwmc277	84.9
1269	Xbarc181	84.9
1270	Xwmc830.1	84.91
1271	Xgwm4089	85.49
1272	Xcfa2129	85.9
1273	Xgwm131	86.1
1274	wPt-2389	86.2
1275	Xcfd48	86.5
1276	Xgwm4106	86.56
1277	Xbarc83	86.7
1278	Xpsr2019.2(Aba8)	86.9
1279	Xbarc174	86.9
1280	Xutv786	87.2
1281	Xgwm0131	87.21
1282	Rf3	87.9
1283	Xmta17	87.9
1284	P37/M64-249	87.9
1285	Xbarc302	87.9
1286	Xmwg68a	87.9
1287	Xfba245	87.9
1288	XPc-B4e	87.9
1289	Xgdm101	88
1290	P44/M54-1	88.9
1291	Xfbb90	88.9
1292	Xfbb329	88.9
1293	Xpsr325	88.9
1294	Xglk136	88.9
1295	Xgwm0784	88.94
1296	Glu-B1	89.9
1297	Xfbb255	89.9
1298	Xmwg938b	89.9
1299	Xcdo637	89.9
1300	wPt-8168	89.9
1301	Xmag620	90.7
1302	Xwmc416	90.7
1303	Xmgb40	90.7
1304	wPt-3451	90.8
1305	wPt-6240	90.8
1306	wPt-9792	91.2
1307	Xutv1334	91.8
1308	Xpsr648	92
1309	wPt-2315	92
1310	wPt-0705	92
1311	wPt-303890	92.2
1312	Xwmc134	92.5
1313	wsnp_Ex_c3147_5816957	92.78
1314	Swes578	93.6
1315	wPt-3579	93.8
1316	Xgdm126.1	93.9
1317	Xpsr967	93.9
1318	Xcdo388a	93.9
1319	Xpsr162	93.9
1320	wPt-3227	94.1
1321	wPt-0202	94.1
1322	wPt-0506	94.5
1323	wPt-0463	94.7
1324	Xwmc830.2	94.79
1325	wPt-3566	95.3
1326	Xdupw214	96.4
1327	Xgwm403	96.9
1328	P31/M53-3	98.4
1329	Xfba34a	98.4
1330	XksuE11a	98.4
1331	Tdurum_contig10475_87	98.46
1332	Tdurum_contig10362_555	99.31
1333	Xwmc85a	99.4
1334	XksuA1	99.4
1335	CA651264	99.4
1336	Xbcd1150a	99.4
1337	M17/P65.1	99.4
1338	BS00006033_51	99.5
1339	Kukri_s117372_152	99.5
1340	wsnp_JD_rep_c63201_40318622	100.03
1341	IACX1891	100.36
1342	RFL_Contig2736_827	100.36
1343	Kukri_c30461_857	100.36
1344	wsnp_BE590634B_Ta_2_1	100.36
1345	P39/M50-10	100.4
1346	Xbcd1150b	100.4
1347	wsnp_BE590634B_Ta_2_5	101.26
1348	Xbcd1150	101.4
1349	BS00023071_51	101.78
1350	RAC875_c39401_277	101.78
1351	Kukri_c13978_132	101.78
1352	Tdurum_contig85180_99	101.78
1353	Tdurum_contig27843_375	101.78
1354	Tdurum_contig27843_142	101.78
1355	RAC875_c39401_229	101.78
1356	Tdurum_contig27860_478	101.78
1357	RFL_Contig2176_1111	101.78
1358	CAP7_c1137_53	101.78
1359	RFL_Contig2176_1163	101.78
1360	BS00064162_51	101.78
1361	Excalibur_c44818_109	101.78
1362	RAC875_c39401_502	101.78
1363	Ku_c7195_2622	101.78
1364	RFL_Contig2176_932	101.78
1365	Tdurum_contig27843_281	103.2
1366	Xwmc206	103.4
1367	Xbcd265d	104
1368	wPt-5011	104.1
1369	Xgwm274	104.1
1370	Xgwm153	104.8
1371	Xbarc81	105.1
1372	Xcdo393	105.2
1373	Xbcd304	105.2
1374	Xbcd310	105.2
1375	P41/M51-182	105.2
1376	Xmwg733	105.2
1377	Xcdo1160	105.2
1378	P32/M54-5	105.2
1379	P38/M47-9	105.2
1380	Xbcd265	105.2
1381	P35/M51-2	105.2
1382	BS00083060_51	106.45
1383	Xgdm0126	106.85
1384	Xgwm4096	107.23
1385	Xgwm0403	107.45
1386	wPt-1247	107.7
1387	wPt-1818	107.7
1388	wPt-9409	107.7
1389	Xwmc766	107.8
1390	Xwmc631	107.8
1391	Xwmc673	107.9
1392	CAP12_c1085_283	108.02
1393	Xbarc188	108.1
1394	XksuG34	108.2
1395	wPt-1403	108.3
1396	wPt-9032	108.5
1397	wPt-6975	108.6
1398	CA679329b	108.8
1399	P78/M72.4	108.9
1400	Xgwm0153	109.03
1401	rPt-7906	109.2
1402	Xbcd441	109.9
1403	XgbxG160	109.9
1404	Xgwm806	110.2
1405	Xgwm268	111.2
1406	Xgwm0274	111.2
1407	Xgwm124	111.8
1408	Xwhs179	111.8
1409	Xbarc61	111.8
1410	XWB188h	111.8
1411	RAC875_c1785_366	112.02
1412	Xgwm1521	112.68
1413	Xcmwg733a	112.8
1414	P78/M92.2	112.8
1415	Xmwg676	112.8
1416	Xcdo1196	113.8
1417	Xgwm0124	114.4
1418	Xgwm0268	114.52
1419	RAC875_c9082_267	115.42
1420	Xmwg69	115.8
1421	Xgwm0806	115.94
1422	Xgpw2071	116.8
1423	M67/P77.5	116.8
1424	Xbcd442	116.8
1425	Xksug34	117.31
1426	M51/P65.3	117.8
1427	Xutv1425	118.3
1428	BE419757	118.4
1429	Tdurum_contig4904_2923	119.45
1430	Xutv704	119.7
1431	Xfba178	119.7
1432	wPt-0459	120.1
1433	Xgwm544	121.3
1434	Xmwg984	121.4
1435	Xglk259	121.4
1436	Xbcd21	121.4
1437	Xgwm1583	122.08
1438	Xfbb275	122.4
1439	Xfba309	123.4
1440	wPt-2257	124.1
1441	Xfbb260a	124.3
1442	wPt-7066	124.7
1443	BS00028747_51	124.79
1444	wPt-9809	124.9
1445	Xbcd508	127.1
1446	Xfba294	127.1
1447	wPt-0097	127.2
1448	Xpsp3100	128.9
1449	Xfba134	128.9
1450	Xcdo1189	130.9
1451	Xbcd1261	130.9
1452	Xbcd1514	131.9
1453	wPt-3475	132.9
1454	Xcfa2147	132.9
1455	wPt-0944	133
1456	wPt-2526	133.5
1457	wPt-4129	133.9
1458	wPt-4532	134
1459	F79	134.6
1460	wPt-5034	134.8
1461	wPt-5061	134.9
1462	rPt-2940	135.2
1463	wPt-5281	135.5
1464	XS13M61(430)	135.9
1465	wPt-5316b	136.5
1466	TC81688	139.2
1467	wPt-5907	140.8
1468	wPt-2205	141.4
1469	wsnp_Ex_c38849_46284348	141.43
1470	Tdurum_contig61914_169	142.32
1471	wPt-4688	143.1
1472	Xbcd1562	144.4
1473	F109	144.6
1474	wPt-8832	149.7
1475	rPt-5412	150.3
1476	Xwmc830	150.6
1477	Xwmc719	150.7
1478	BS00000010_51	152.73
1479	Xwmc44	153.2
1480	Xhbe248	170.4
1481	TC88378	174.6
1482	Xcfa2292	175.7
1483	Xcdo346	176.7
1484	Xfba34	178.7
1485	Xfba268	178.7
1486	Xwmc367	180.2
1487	Xgwm0259	182.9
1488	Xgwm259	184.4
1489	Xgwm328	184.7
1490	Tdurum_contig84791_198	184.97
1491	Tdurum_contig10354_170	185.05
1492	Tdurum_contig10354_270	185.23
1493	Kukri_c44604_203	185.28
1494	RAC875_rep_c118984_119	185.3
1495	Tdurum_contig8669_131	185.36
1496	Tdurum_contig8669_296	185.36
1497	Xgwm0818	185.7
1498	Xgwm793	185.7
1499	Xgpw1077	185.7
1500	BS00021667_51	186.15
1501	wPt-3571	186.3
1502	Excalibur_c5888_169	186.31
1503	Kukri_c59535_186	186.32
1504	Tdurum_contig45965_563	186.35
1505	Excalibur_c5888_641	186.35
1506	Kukri_c59535_393	186.35
1507	BS00021697_51	186.42
1508	Tdurum_contig13879_429	186.6
1509	Xfba266	186.7
1510	Excalibur_c55186_351	186.74
1511	wPt-4721	186.8
1512	wPt-6142	186.8
1513	Tdurum_contig13879_919	186.87
1514	wsnp_BE446672B_Ta_2_1	187.25
1515	wsnp_Ex_c17990_26770800	187.25
1516	Tdurum_contig51922_676	187.26
1517	Kukri_c16608_761	187.26
1518	RFL_Contig2550_679	187.26
1519	Tdurum_contig9144_222	187.26
1520	Excalibur_c25640_110	187.26
1521	RFL_Contig4538_657	187.31
1522	Tdurum_contig1631_240	187.32
1523	wsnp_Ex_c750_1474184	187.34
1524	Tdurum_contig60566_269	187.34
1525	RAC875_rep_c111730_97	187.34
1526	RAC875_c3001_1236	187.37
1527	BS00021877_51	187.37
1528	Ex_c6112_1248	187.5
1529	wsnp_Ex_c750_1474351	187.5
1530	wsnp_Ex_c750_1474300	187.5
1531	BS00067000_51	187.59
1532	wsnp_Ku_c13952_22097856	187.86
1533	XksuE11	188.4
1534	Xwmc728	188.4
1535	Xgwm1139	189.2
1536	BS00027006_51	189.32
1537	RAC875_c37075_283	189.32
1538	Xmwg912	189.4
1539	XksuI27	190.4
1540	Xgwm1364	191.1
1541	Xwmc113	191.4
1542	Xgwm140	191.4
1543	P36/M67-1	191.4
1544	Xgwm3166	191.7
1545	Xgwm0659	192.3
1546	Xgwm1541	192.3
1547	Xbarc80	193.9
1548	Lr46	194.9
1549	Yr29	194.9
1550	RAC875_rep_c105597_205	195.02
1551	Xksui27	195.1
1552	wPt-9028	195.2
1553	wPt-5253	195.3
1554	wPt-8866	195.4
1555	wPt-2968	195.9
1556	wPt-5915	196.3
1557	wPt-1973	196.4
1558	wPt-5721	196.6
1559	wPt-3950	196.8
1560	tPt-6091	197.3
1561	wPt-1672	197.3
1562	wPt-1786	197.4
1563	wPt-4361	197.5
1564	Xgwm659	198.2
1565	RAC875_c9770_123	198.21
1566	wPt-2485	198.7
1567	CA677684a	199.8
1568	Xgwm0140	200.5
1569	Xcwem32	202.6
1570	wPt-4651	202.7
1571	wPt-5577b	203.2
1572	wPt-8245	203.3
1573	wPt-7746	203.3
1574	wPt-1770	203.3
1575	wPt-1313	203.3
1576	Swes947	204.6
1577	Xgwm1719	204.9
chr=3
lg=3
1578	D1.1_ctg10323	0
1579	Xbcd1431c	0
1580	D1.1_ctg10469	0
1581	D1.1_ctg8730	0
1582	D1.1_ctg6064	0
1583	D1.1_ctg8441	0
1584	Xfbb322	0
1585	Xmtd161b	0
1586	Lr21	0
1587	D1.1_ctg18	0
1588	Lr60	0
1589	D1.1_ctg9093	0
1590	Xgwm155	0
1591	Xwg184	1
1592	XgbxG035d	1
1593	Xbcd1661	1
1594	Xfba167	2
1595	Xcfa2170	2
1596	Xfbb293	2
1597	Xgpw2255	3
1598	Xwmc153	3
1599	Xwmc173	3
1600	Xubp19.2	4
1601	Xmwg570	4
1602	Xfbb250a	4
1603	D1.1_ctg3776_1	5
1604	XksuE19	5
1605	P32/M49-1	5
1606	P34/M51-304	5
1607	P39/M49-178	5
1608	Xgdm0033	5.3
1609	Xcdo388b	6
1610	Xmwg938b	6
1611	D1.1_ctg794	6
1612	D1.1_ctg19	6
1613	D1.1_ctg9381	6
1614	Xpsr11(Glu-3)	6
1615	XgbxR698b	6
1616	D1.1_ctg11242	6
1617	Xgwm1223	6.9
1618	Rg2	7
1619	Xmwg837b	7
1620	Xmwg68	7
1621	XksuD14a	7
1622	Xfba199	7
1623	Xabc156	7
1624	Xgwm147	9.8
1625	Xfbb237a	11
1626	XgbxG746	11
1627	D1.1_ctg4584	11
1628	Xfbb234b	11
1629	D1.1_ctg11431	11
1630	D1.1_ctg3156	11
1631	Xmta16b	11
1632	D1.1_ctg11208	11
1633	XksuF43a	11
1634	D1.1_ctg6495	11
1635	D1.1_ctg8678	11
1636	Xfbb67c	11
1637	Xhor12b	11
1638	Xgpw2067a	11
1639	D1.1_ctg12342	11
1640	Xbcd1434	11
1641	D1.1_ctg4680	11
1642	wPt-9181	11
1643	Glu-D3	12.3
1644	Gli-D1	13.1
1645	Xksud14	13.52
1646	Xwhs179.1	13.8
1647	H22	13.8
1648	Xmwg60b	13.8
1649	Xwmc85	13.8
1650	Xfba329	14.8
1651	Xgpw363	14.8
1652	Xgpw1170	14.8
1653	Xfbb260b	14.8
1654	Xfbb196	14.8
1655	Xfbb319b	14.8
1656	Xgwm264	14.8
1657	Xgdm33	16.7
1658	Xgdm33c	17.4
1659	Xmwg938	19.86
1660	Xgwm4705	25.04
1661	Xbarc149	25.04
1662	Xwmc147	28.04
1663	Xgwm0033	29.44
1664	BS00000744_51	29.96
1665	wsnp_Ex_c41048_47969948	30.28
1666	wsnp_JD_c3091_4079762	30.32
1667	BobWhite_c359_1026	30.74
1668	RAC875_c10925_1887	32.51
1669	D_GDS7LZN02IXNP1_255	32.75
1670	Kukri_c7822_144	32.75
1671	Kukri_c26168_713	32.75
1672	wsnp_Ku_c7822_13408189	32.75
1673	Xgwm1640	33.34
1674	Xgwm33	33.64
1675	Xwmc432	34.14
1676	Xpsr1327	34.14
1677	P34/M511	35.14
1678	Xgwm33c	35.24
1679	Xwmc336	35.74
1680	Xfba40b	35.74
1681	Xcfd15	35.74
1682	P39/M49-8	35.74
1683	Xgwm33.3	36.74
1684	Kukri_c54820_382	37.77
1685	Xcfd61	39.04
1686	Kukri_c20062_389	39.53
1687	Xcnl7.1	39.74
1688	Xcfd58	40.44
1689	Xmwg837	40.74
1690	Xcfd21	40.94
1691	Kukri_c37718_187	43.56
1692	Xgwm0106	44.36
1693	Xwhs179.2	44.74
1694	Xmta16x	44.74
1695	Sr33	44.74
1696	Xbarc152	44.74
1697	wPt-3790	44.84
1698	wPt-3707	44.84
1699	XgpwE8b	44.94
1700	Xwmc222	44.94
1701	Xpsp3000	44.94
1702	Ogliadc	44.94
1703	Xac156	45.94
1704	wPt-3738	46.04
1705	Excalibur_rep_c105429_654	46.4
1706	Xabc156b	46.64
1707	Xcfd92	46.94
1708	wPt-4196	47.54
1709	IAAV4656	48.79
1710	Xgwm106	50.14
1711	P32/M59-2	50.14
1712	P34/M47-3	50.14
1713	D_contig14507_369	50.48
1714	D1.1_ctg3776_2	51.14
1715	XSi_2	51.14
1716	XksuE19b	51.14
1717	XgAmmA	52.14
1718	Xgwm4583	53.49
1719	XksuE18a	54.14
1720	wsnp_Ex_c10959_17801482	54.36
1721	wsnp_CAP11_c8597_3709328	57.36
1722	Xmta14a	58.14
1723	P32/M55-3	58.14
1724	wsnp_Ex_c3450_6323939	59.41
1725	XksuD14B	60.14
1726	Xhor12d	61.14
1727	Xgwm0789	64.46
1728	Xubp19.1	66.14
1729	Xgwm0603	66.53
1730	Xgwm0337	66.96
1731	Xgwm1675	67.78
1732	XksuG9	69.14
1733	D1.1_ctg5357	69.14
1734	D1.1_ctg5162	69.14
1735	TA003135-0494	69.37
1736	Xgwm848	70.24
1737	Xgwm1291	70.59
1738	Ku_c16809_845	70.91
1739	BobWhite_c1488_299	71.32
1740	Xbarc119	72.64
1741	Xcdo89	72.94
1742	wPt-0413	73.24
1743	wPt-9380	73.24
1744	Kukri_c18350_151	73.44
1745	wPt-7038b	73.54
1746	Xgwm191	73.74
1747	Xbcd200	73.94
1748	wPt-5503	74.64
1749	P37/M64-288	74.94
1750	Xgwm337	75.54
1751	Xgwm4603	75.73
1752	Xbarc229.1	75.94
1753	Xcdo580	76.94
1754	Xwmc489	77.24
1755	BS00070085_51	77.54
1756	Pm24	77.54
1757	Xcfd59b	77.54
1758	Xwmc216.2	77.55
1759	Xcdo1173	77.94
1760	Excalibur_c16452_624	78.16
1761	Xgwm4665	78.3
1762	Xgwm603	78.34
1763	BS00046672_51	78.81
1764	Xcfd59	78.94
1765	D1.1_ctg10420	79.04
1766	D1.1_ctg7447	79.04
1767	P40/M51-8	79.04
1768	P39/M39-5	79.04
1769	P34/M50-8	79.04
1770	D1.1_ctg620	79.04
1771	D1.1_ctg8782	79.04
1772	P41/M61-7	79.04
1773	P36/M68-2	79.04
1774	Xbarc99	79.04
1775	Xbcd22	79.04
1776	Xcfd72	79.14
1777	Kukri_c19622_131	79.2
1778	Xgwm0848	79.38
1779	RAC875_c9594_1289	79.43
1780	Xcfd65	80.44
1781	Xwmc429	80.84
1782	Xgwm0934	81.62
1783	BS00079095_51	81.78
1784	P35/M39-5	81.84
1785	Xgwm0903	82.08
1786	Xgwm3165	82.21
1787	Xgwm1049	82.32
1788	Xwmc419	82.38
1789	BS00049071_51	82.47
1790	IAAV3422	82.47
1791	BS00049072_51	82.47
1792	D_contig32652_163	82.63
1793	Excalibur_c19237_895	82.65
1794	Xgwm131	82.68
1795	Xgwm0458	82.96
1796	BS00031658_51	83.12
1797	wsnp_Ex_c3831_6966926	83.8
1798	Xwmc216.1	84.09
1799	Xbarc148	84.44
1800	Xgdm0019	84.46
1801	Xgwm608	84.64
1802	IACX8280	84.72
1803	BobWhite_c10977_834	84.82
1804	wsnp_Ex_c57601_59245380	84.82
1805	BS00014671_51	84.82
1806	IAAV2840	84.82
1807	BS00004282_51	84.82
1808	wsnp_Ex_c6920_11929748	84.82
1809	wsnp_Ex_c1318_2520706	84.82
1810	wsnp_Ex_c57601_59245549	84.83
1811	Xbarc229	84.84
1812	wsnp_Ku_c2624_4986980	84.88
1813	TA004358-0724	84.88
1814	wsnp_Ku_c7266_12551048	84.88
1815	wsnp_Ex_c6920_11928994	84.88
1816	wsnp_Ex_c25974_35235456	84.88
1817	D_GBF1XID01DNWRS_378	84.88
1818	RAC875_c43831_91	84.88
1819	D_contig06122_208	84.88
1820	wsnp_Ku_c5560_9853214	84.88
1821	wsnp_Ku_c5560_9851459	84.88
1822	RAC875_c3604_1527	84.88
1823	Ku_c5560_2665	84.88
1824	XcsEND2-4	84.94
1825	Xbarc162	84.94
1826	wsnp_Ex_c3831_6965890	85.36
1827	Xgwm458	85.64
1828	Kukri_c12758_2101	85.65
1829	Excalibur_c8188_243	85.79
1830	Kukri_c6051_640	86.16
1831	RAC875_c30569_210	86.23
1832	Xbarc240	86.24
1833	wsnp_Ex_c15396_23659859	86.34
1834	Ra_c21676_178	86.34
1835	RAC875_c49612_102	86.35
1836	Xwmc339	86.64
1837	BS00022768_51	86.66
1838	BS00082503_51	86.66
1839	Xgwm4881	86.69
1840	IAAV4866	86.81
1841	Excalibur_c48317_242	86.89
1842	Xgwm4780	87.2
1843	Xwmc590	87.34
1844	RAC875_c87321_108	87.48
1845	BS00075001_51	87.48
1846	GENE-0511_484	87.48
1847	wsnp_Ex_rep_c66423_64641680	87.48
1848	wsnp_Ex_c18665_27541568	87.5
1849	Xgwm4599	88.28
1850	Xgwm4810	88.5
1851	BobWhite_c4236_410	88.58
1852	D1.1_ctg839	88.94
1853	Xfbb377d	88.94
1854	D1.1_ctg5940	88.94
1855	RAC875_c4135_1028	89.69
1856	Xbarc169	89.94
1857	Xgwm4843	90.03
1858	wPt-7711	90.74
1859	Xwmc216	90.74
1860	wPt-8854	90.74
1861	wPt-0077	90.94
1862	Xcfd19	91.14
1863	Xbcd402	92.44
1864	wPt-3945	93.44
1865	P31/M52-3	93.44
1866	wPt-9857	93.64
1867	wPt-4988	94.34
1868	P36/M54-8	94.44
1869	D1.1_ctg9710	95.44
1870	D1.1_ctg3072	95.44
1871	Xfba383	95.44
1872	D1.1_ctg4968	95.44
1873	Xpsr634	95.44
1874	D1.1_ctg8047	95.44
1875	Xfba8	95.44
1876	D1.1_ctg4533	95.44
1877	Xfba118a	96.44
1878	wPt-3743	96.94
1879	BS00063907_51	97.06
1880	Xglk558	97.44
1881	BS00003816_51	97.9
1882	BS00040568_51	97.92
1883	Glu-D1	98.04
1884	Xbcd1150Dra	98.44
1885	D1.1_ctg7989	98.44
1886	Xfba250b	98.44
1887	D1.1_ctg6012	98.44
1888	D1.1_ctg1364	98.44
1889	wsnp_Ex_c6378_11087794	98.85
1890	Xwmc36	99.44
1891	Xcfa2129	99.64
1892	wsnp_Ex_c35886_43950574	99.7
1893	Xcfd48	99.74
1894	wsnp_Ex_c35886_43949442	99.99
1895	Xbarc62	100.44
1896	Xmwg967	100.44
1897	D1.1_ctg11375	100.44
1898	wsnp_Ex_c35886_43950102	100.5
1899	Xgdm126	101.44
1900	BS00093390_51	101.7
1901	Xcfd19a	102.34
1902	Xwmc93	103.34
1903	Xwmc673	103.84
1904	Xwmc261	103.84
1905	Xfbb194	103.84
1906	Xwmc732	104.04
1907	Xpsr544	104.64
1908	RAC875_c51177_261	105.01
1909	Xcfd48b	105.04
1910	BS00064881_51	105.61
1911	Xcdo312	105.64
1912	Xgpw357	106.64
1913	Xgwm4857	107.18
1914	XksuD49	108.64
1915	Xgpw2118	108.64
1916	Xgwm4867	108.67
1917	wPt-6059	109.14
1918	Xgwm55	109.34
1919	Xgwm4795	109.45
1920	XksuG55	109.64
1921	D1.1_ctg7441	109.64
1922	Xmta17c	109.64
1923	Xgpw315	109.64
1924	Xcfd63	110.24
1925	Xgwm0642	110.53
1926	XksuG2	111.14
1927	D1.1_ctg6587	111.14
1928	Xgwm642	111.14
1929	Xfbb90b	111.14
1930	D1.1_ctg4643	111.14
1931	Xksug55	111.25
1932	Xksug2	112.2
1933	Xfba268	113.14
1934	Xfbb12	113.14
1935	Xcfd83	113.14
1936	Xcfd28	113.14
1937	Excalibur_c50856_63	113.33
1938	Xgwm0820	113.63
1939	Xgpw360	114.14
1940	P36/M47-5	114.14
1941	Xmwg733c	115.14
1942	Xbcd1930	115.14
1943	D1.1_ctg1648	115.14
1944	D1.1_ctg2680	115.14
1945	D1.1_ctg1075	116.14
1946	Xcdo105	116.14
1947	D1.1_ctg5094	116.14
1948	Xgwm820	116.14
1949	GENE-0129_110	116.79
1950	Xwmc813	117.24
1951	Xcmwg733.3	117.24
1952	Xgwm1012	117.45
1953	Xcmwg695	118.24
1954	Xmwg676d	119.24
1955	Xcsd19(Adh)	120.24
1956	Xmwg701	120.24
1957	Xbarc66	122.24
1958	Xpsr95_Em	122.24
1959	Xfbb275c	122.24
1960	D_contig12192_450	122.89
1961	XATPase	123.24
1962	XAdh	123.64
1963	BS00094562_51	123.91
1964	IACX8359	124.09
1965	Xcmwg701	125.24
1966	Tdurum_contig8840_575	125.47
1967	wPt-4427	125.84
1968	wPt-6503	125.84
1969	wPt-1070	125.84
1970	wPt-7421	125.84
1971	wPt-7057	125.84
1972	wPt-10060	125.84
1973	wPt-2839	125.84
1974	wPt-2541	125.84
1975	wPt-3636	125.84
1976	wPt-1597	125.84
1977	wPt-1531	125.94
1978	wPt-2897	125.94
1979	wPt-1685	125.94
1980	wPt-1263	126.04
1981	wPt-4687	126.14
1982	wPt-6560	126.14
1983	wPt-7092	126.24
[truncated: 12,601 more rows]

## Sheet: Table S3
mapName=DH-TKW-consensus
Organism Genus=unknown
Organism Species=unknown
crossType=unknown
popSize=0
mappingCrossType=unknown
mappingFunction=unknown
mapUnit=cM
mapExpansion=0
mapQuality=0
locusLocation=1
chr=1
lg=1
1	AX-94952968	0
2	AX-110438766	2.33
3	AX-109458470	4.21
4	AX-111491732	4.97
5	AX-109963340	6.92
6	AX-111583417	8.11
7	AX-108800518	10.1
8	AX-109414216	11.13
9	TEL1A	11.6971
10	AX-109627408	11.6971
11	Gli-A1	11.6971
12	wPt-5374	13.9971
13	wPt-3698	15.1971
14	AX-110463986	15.61
15	AX-109654913	16.87
16	wPt-4765	17.9971
17	AX-110983052	18.5
18	XksuD14b	19.1971
19	AX-111523929	19.24
20	AX-111054747	20.52
21	AX-111506913	22.84
22	wPt-9317	24.0971
23	wPt-7726	24.0971
24	wPt-9266	24.0971
25	wPt-2872	24.0971
26	wPt-1906	24.1311
27	wPt-8347	24.5044
28	AX-109949821	24.63
29	wPt-8478	24.7451
30	wPt-1873	24.9971
31	wPt-5968	25.1861
32	Excalibur_rep_c66306_499	25.6371
33	Ex_c34070_464	25.6371
34	RAC875_rep_c101933_656	25.6371
35	Kukri_c11580_339	25.6371
36	BS00062942_51	25.6371
37	Tdurum_contig19102_84	25.6371
38	RAC875_c16677_56	25.6371
39	wsnp_RFL_Contig2794_2564017	25.6371
40	Excalibur_c64533_980	25.6371
41	TA005766-0499	25.6371
42	RAC875_c79971_61	25.6371
43	RAC875_c25708_503	25.6371
44	Kukri_c11580_451	25.6371
45	Ra_c3837_797	25.6371
46	Kukri_c11580_818	25.6371
47	BS00023102_51	25.6371
48	wsnp_RFL_Contig373_3974834	25.6371
49	RAC875_c18282_1390	25.9171
50	RAC875_c2972_225	25.9171
51	Excalibur_c5052_151	25.9171
52	RAC875_c16352_326	25.9171
53	Tdurum_contig14650_689	25.9171
54	RAC875_c63421_83	25.9171
55	RAC875_c11749_97	25.9171
56	wPt-2311	26.2971
57	AX-108745439	26.49
58	XksuH9a	27.1971
59	tPt-513702	27.8242
60	wPt-8504	27.8971
61	wPt-5167	27.8971
62	wPt-7567	28.4971
63	Kukri_c13156_129	28.9471
64	BobWhite_c6558_234	29.5871
65	Kukri_c10308_342	29.7371
66	Kukri_c29655_155	29.7371
67	RAC875_rep_c69640_88	29.7371
68	RFL_Contig4140_1183	29.7371
69	Ku_c3893_771	29.7371
70	wsnp_Ex_rep_c69266_68192766	29.7371
71	Jagger_c8952_378	29.7371
72	Excalibur_c95327_126	29.7371
73	Excalibur_c15885_1145	29.7371
74	Kukri_rep_c68693_86	29.7371
75	Kukri_c62848_106	29.7371
76	Kukri_c78742_122	29.7371
77	Tdurum_contig42289_936	29.7371
78	tplb0034h06_391	29.7371
79	Gli-A3	30.1971
80	Xcdo580	30.7971
81	Xgwm3085	32.0771
82	Xgwm0752	34.4871
83	wPt-2527	34.7971
84	wPt-7030	35.2971
85	wPt-8455	35.3971
86	wPt-1709	35.9443
87	tPt-5413	36.4481
88	wPt-4029	38.8971
89	BS00065430_51	39.3571
90	wPt-344706	39.8311
91	Xgwm0691	39.9371
92	XksuD14	40.5971
93	wPt-7872	41.0971
94	wPt-6882	41.6361
95	Xgwm1457	42.7371
96	wPt-2384	42.7971
97	Xbcd265a	44.5971
98	wsnp_Ex_c7252_12452995	45.7071
99	RAC875_c7031_488	45.7071
100	wPt-4886	46.8971
101	wPt-3462	47.4798
102	BS00081680_51	47.8271
103	wPt-3540	48.9025
104	XWD004db	49.1971
105	wPt-8770	49.2971
106	Tdurum_contig10362_328	49.3871
107	Kukri_c19247_53	49.3871
108	Kukri_c19247_711	49.3871
109	Tdurum_contig15015_883	49.3871
110	BS00064349_51	49.3871
111	wsnp_Ku_c56140_59771244	49.3871
112	RAC875_c78619_523	49.3871
113	wPt-1167	50.1971
114	wPt-9752	50.1971
115	BS00098484_51	50.2071
116	wPt-6290	50.2971
117	wPt-6122	50.3971
118	BS00077492_51	50.8671
119	RFL_Contig1118_1073	50.8671
120	RFL_Contig1118_65	50.8671
121	Excalibur_c48152_818	51.1271
122	wPt-6358	51.7971
123	wPt-7074	52.325
124	wPt-6709	53.2971
125	Glu-A3	53.2971
126	Xgdm0033	54.1971
127	wPt-5876	54.4252
128	wsnp_Ex_c2868_5293485	54.6371
129	BS00056550_51	54.6371
130	wPt-7184	54.6806
131	Xgwm1223	54.9971
132	wPt-5941	55.0693
133	XWC2153	55.1971
134	tplb0062i18_102	55.5971
135	Xgdm33	56.4971
136	TA001286-0611-w	56.7271
137	CAP11_c3464_68	57.1471
138	Hg	57.1971
139	Xgwm4628	57.1971
140	BobWhite_c20902_177	58.0771
141	BS00059422_51	58.0771
142	BS00082567_51	58.0771
143	CAP12_c3074_192	58.0971
144	M77/P64.2	58.1971
145	Xpsr963.1	58.1971
146	tplb0025b13_150	58.8571
147	wsnp_Ku_c1818_3557408	58.8571
148	Excalibur_c58555_110	58.8571
149	BS00026456_51	58.8571
150	tplb0025b13_2054	58.8571
151	wsnp_Ex_c12254_19574891	58.8571
152	RAC875_c29540_413	59.1871
153	wsnp_Ex_rep_c108951_91954190	59.1871
154	Xfba165	59.1971
155	Xpsr11(Glu-3)	59.1971
156	Xgpw2186	59.1971
157	M62/P64.5	59.1971
158	XSi2	59.1971
159	Xgwm1097	59.3371
160	wPt-1862	59.4971
161	wPt-6654	59.8623
162	wsnp_Ex_c10657_17376448	60.1571
163	Xwg180	60.1971
164	tPt-513770	60.8212
165	wPt-5707	60.9971
166	wPt-3983	61.0971
167	Xmta16y	61.4971
168	Pm3	61.4971
169	XGlu3	61.4971
170	Xpsp2999	61.4971
171	Xgpw2246	62.4971
172	P38/M47-5	62.4971
173	wPt-8072	62.5971
174	wPt-9423	62.6971
175	Xgpw2276	62.8971
176	tin1	62.8971
177	Xgwm136	62.8971
178	XgpwE9	63.8971
179	XgpwE8	63.8971
180	XgpwE5	63.8971
181	Xmta14c	63.8971
182	Xcfa2153	63.8971
183	Xcdo431	64.8971
184	Kukri_c93273_605	64.9371
185	Xfbb196	65.8971
186	wsnp_Ku_c11896_19337444	65.9571
187	Pm3a	66.5971
188	Xgwm0136	66.6971
189	XksuD14.2	66.8971
190	BS00009885_51	67.0071
191	Xbcd808a	67.0971
192	wPt-3870	67.6971
193	P32/M54-4	67.7971
194	Xgwm0905	67.8971
195	Xgwm1712	68.1071
196	TA006139-0953	68.3971
197	M51/P65.5	68.7971
198	Pm3e	69.2971
199	Xksue18D	69.3771
200	Xksud14	69.4971
201	Excalibur_rep_c106065_511	69.5971
202	Xfba393	69.6971
203	Xfba254	69.6971
204	wPt-6280	69.7839
205	Mlar	70.7971
206	Xgwm3094	70.8471
207	Xcdo1160	70.9971
208	Kukri_c7436_2259	71.2671
209	Xfba286	71.5971
210	Excalibur_c11941_675	71.5971
211	wsnp_Ex_c5323_9408829	71.7371
212	BS00105601_51	71.8771
213	BS00078982_51	71.9071
214	wsnp_Ex_c5323_9409407	72.1571
215	RAC875_c8245_272	72.2471
216	Xgwm4006	72.7771
217	Lr10	72.9971
218	wsnp_Ex_c18196_27006489	73.1171
219	Kukri_rep_c101218_200	73.2871
220	Xfbb234	73.4971
221	Xfbb160	73.4971
222	Xmwg60	73.4971
223	Excalibur_c65227_444	73.5771
224	BS00096054_51	74.2371
225	Xgpw2032	74.4971
226	Xgwm33.1	74.4971
227	Xfbb319	74.4971
228	Excalibur_c7026_2635	74.5171
229	Kukri_c13136_1363	74.6271
230	RAC875_c14926_589	74.7471
231	Xbarc263	75.4971
232	Xfba285	75.4971
233	Xhor12	75.4971
234	wsnp_Ex_rep_c68857_67737959	75.4971
235	H9/H10/H11	75.4971
236	wPt-2150	75.6971
237	wsnp_Ex_rep_c67665_66326492	75.7971
238	Xcfa2226	75.8971
239	BobWhite_c44224_71	76.1271
240	Xgwm259	76.2971
241	wPt-0595	76.3393
242	Xcfd15	76.5971
243	wsnp_CAP12_c2438_1180601	76.9271
244	Tdurum_contig8382_300	77.2571
245	Xgwm0033	77.6971
246	Excalibur_rep_c85213_146	77.7071
247	wPt-3198	77.8811
248	Kukri_c82555_88	78.0771
249	Kukri_c46010_146	78.4371
250	wsnp_BE586140A_Ta_2_1	78.4371
251	Tdurum_contig77289_179	78.4371
252	Tdurum_contig13946_241	78.4371
253	wsnp_Ex_c31983_40709607	78.4371
254	Xgwm33	78.4971
255	IACX1465	78.5071
256	XGli3	78.6971
257	Xabc156	78.6971
258	Xpsp3151	78.7971
259	Tdurum_contig43360_1592	78.9971
260	Kukri_c23382_1431	79.0371
261	Tdurum_contig61515_522	79.3971
262	Excalibur_c7237_1084	79.4571
263	Excalibur_c7237_1208	79.4671
264	Xwmc818	79.5971
265	BobWhite_c4499_153	79.7571
266	Xgwm4255	79.8471
267	Xgwm1590	80.0071
268	Tdurum_contig61515_259	80.0971
269	IAAV5252	80.2871
270	Xgwm3083	80.3371
271	Xgwm1104	80.5271
272	BS00029346_51	80.5771
273	RAC875_c89908_105	80.6271
274	P42/M50-2	80.7971
275	Xwmc104	80.7971
276	Xwmc329.1	80.7971
277	Xcdo426	80.7971
278	P40/M60-138	80.7971
279	Tdurum_contig47183_205	80.8471
280	wPt-9757	80.9971
281	Tdurum_contig11004_613	81.4671
282	Xcfa2158	81.7971
283	P40/M61-2	81.7971
284	wPt-4676	82.2841
285	Xwmc33	82.4971
286	Xgpw2005	82.7971
287	XChs3	82.7971
288	P78/M71.5	82.7971
289	wsnp_Ex_c49829_54319220	83.1771
290	IAAV8824	83.5371
291	XksuE19	83.7971
292	Xwmc336	84.1971
293	wsnp_Ex_rep_c103087_88124573	84.3571
294	XksuE18	84.8971
295	Ex_c17168_1216	84.9271
296	Ra_c10580_1629	85.5071
297	wPt-7430	85.8987
298	Xgwm264	86.1971
299	Xcwem32.1	86.2971
300	GENE-0053_224	86.3271
301	IAAV8664	86.8571
302	Ex_c2389_1834	86.9671
303	wsnp_Ex_c14733_22819625	87.0571
304	wsnp_Ex_c6826_11775106	87.0771
305	wPt-9429	87.6971
306	Xbcd2015	87.8971
307	Xwmc95	87.8971
308	Xwmc728.2	88.2971
309	wPt-0164	88.5971
310	Excalibur_c2389_90	88.6671
311	tPt-513789	88.7947
312	BS00068036_51	88.8271
313	Xgdm136	88.8971
314	Xbcd98	88.9971
315	wsnp_JD_c722_1080592	89.1971
316	Xwmc728.1	89.2971
317	wsnp_Ex_rep_c67763_66441222	89.4771
318	Ra_c7062_430	89.4771
319	Excalibur_c7692_139	89.5371
320	IAAV742	89.6371
321	IACX7695	89.8971
322	wPt-3904	89.9971
323	Kukri_rep_c101022_1595	90.6171
324	BS00067330_51	90.7271
325	wsnp_Ex_c13724_21535046	90.7271
326	wsnp_Ex_c2389_4478587	90.7271
327	wsnp_Ex_c26800_36025663	90.7271
328	Excalibur_c35312_109	90.7271
329	wsnp_Ra_c26956_36503468	90.7271
330	wsnp_Ex_c48375_53299028	90.7271
331	BS00010287_51	90.7271
332	wsnp_Ex_rep_c66382_64577768	90.7271
333	RAC875_c7891_426	90.7271
334	wsnp_Ex_c41237_48104282	90.7271
335	RAC875_c2313_410	90.7271
336	Kukri_c46608_277	90.7271
337	BS00076538_51	90.7271
338	Ex_c27351_850	90.7271
339	wsnp_Ex_rep_c66875_65276404	90.7271
340	wsnp_Ex_c2389_4477096	90.7271
341	wsnp_CAP11_c3968_1874257	90.7271
342	wsnp_Ex_rep_c105244_89727546	90.7271
343	IAAV3998	90.7271
344	wsnp_Ex_c3365_6183009	90.7271
345	BS00003813_51	90.7271
346	wsnp_Ex_c14733_22819350	90.7271
347	wsnp_Ex_c19730_28728245	90.7271
348	BobWhite_c45409_389	90.7271
349	RAC875_c2021_1417	90.7271
350	BobWhite_c24113_529	90.7271
351	wsnp_Ex_c25220_34487119	90.7271
352	wsnp_CAP12_c2645_1267978	90.7271
353	wsnp_Ex_c645_1273901	90.7271
354	wsnp_Ex_c3142_5808220	90.7271
355	Kukri_c24402_564	90.7271
356	wsnp_Ex_c43586_49862663	90.7271
357	Ku_c2449_578	90.7271
358	RAC875_c7305_75	90.7271
359	IAAV5581	90.7271
360	wsnp_Ex_c8666_14522816	90.7271
361	wsnp_Ex_c6278_10941843	90.7271
362	Ku_c2898_221	90.7271
363	Excalibur_c44731_1000	90.7271
364	wsnp_Ex_c6075_10637792	90.7271
365	IAAV2342	90.7271
366	tplb0032d09_1393	90.7271
367	CAP11_c2984_419	90.7271
368	wsnp_Ex_c15722_24074399	90.7271
369	RAC875_c25442_231	90.7271
370	wsnp_Ex_c39661_46902650	90.7271
371	Ku_c2898_1284	90.7271
372	wsnp_Ex_c8374_14111734	90.7271
373	wsnp_BF478737A_Ta_2_1	90.7271
374	wsnp_Ex_c11697_18821490	90.7271
375	wsnp_Ex_rep_c105244_89727666	90.7271
376	Ku_c2898_1247	90.7271
377	BS00028874_51	90.7271
378	wsnp_Ex_c2389_4479352	90.7271
379	wsnp_Ex_c8162_13799067	90.7271
380	BS00077504_51	90.7271
381	wsnp_Ex_c17684_26426672	90.7271
382	BS00066308_51	90.7271
383	BS00033760_51	90.7271
384	wsnp_Ex_rep_c105244_89727820	90.7271
385	wsnp_Ku_rep_c68419_67400635	90.7271
386	wsnp_Ex_c3142_5808330	90.7271
387	Kukri_c26669_515	90.7271
388	BS00026917_51	90.7271
389	wsnp_Ex_c28165_37310070	90.7271
390	BS00010004_51	90.7271
391	wsnp_Ex_c44498_50537128	90.7271
392	BS00037007_51	90.7271
393	wsnp_Ex_c2389_4477621	90.7271
394	RAC875_c2202_1097	90.7271
395	GENE-0561_311	90.7271
396	wsnp_Ex_c13783_21613564	90.7271
397	Ex_c2389_1828	90.7271
398	IAAV7414	90.7271
399	wsnp_Ex_c50235_54588957	90.7271
400	BS00067277_51	90.7271
401	wsnp_Ku_rep_c104517_90964418	90.7271
402	Excalibur_c62832_446	90.7571
403	wsnp_Ra_c20163_29413615	90.7771
404	wsnp_Ex_c3142_5808713	90.7771
405	Excalibur_c6141_1337	90.7771
406	IAAV5756	90.7771
407	GENE-0379_108	90.7771
408	wsnp_Ex_c26098_35349418	90.7771
409	wsnp_Ex_rep_c69775_68731015	90.7771
410	RAC875_c18355_804	90.7771
411	GENE-0561_101	90.7771
412	RAC875_c9965_354	90.7871
413	Kukri_c6622_763	90.8771
414	BS00090634_51	90.8771
415	RAC875_c53748_52	90.8771
416	Excalibur_c8495_140	90.8771
417	RAC875_rep_c85118_294	90.8771
418	IAAV5391	90.8771
419	BS00048887_51	90.8771
420	GENE-1214_288	90.8771
421	wsnp_Ex_c9979_16421462	90.8771
422	TA003382-0407	90.8771
423	IACX9019	90.8771
424	BS00022217_51	90.8771
425	Excalibur_rep_c88290_94	90.8771
426	BS00090408_51	90.8771
427	BS00069117_51	90.8771
428	Kukri_c6106_470	90.8771
429	BS00021730_51	90.8871
430	GENE-0041_182	91.0171
431	IAAV3552	91.3871
432	Kukri_c28532_103	91.3871
433	Ra_c2322_174	91.3871
434	RAC875_c49760_107	91.3871
435	BS00031200_51	91.3871
436	wsnp_Ku_rep_c71909_71634013	91.3871
437	wsnp_BE585780A_Ta_2_1	91.3871
438	RAC875_c41581_176	91.3871
439	BS00101116_51	91.3871
440	BS00085851_51	91.3871
441	Ra_c26970_1740	91.3871
442	CAP7_c3885_73	91.3871
443	wsnp_Ex_c2178_4086161	91.3871
444	IAAV4916	91.4571
445	BS00062715_51	91.5871
446	Xbarc83	91.5971
447	Xbcd98.1	91.5971
448	RAC875_c9833_297	91.7571
449	wsnp_Ex_rep_c103087_88123733	91.8271
450	wsnp_Ex_c3986_7217641	91.8271
451	IAAV7929	91.8271
452	wsnp_Ex_rep_c66562_64849366	91.8271
453	BS00081455_51	91.8271
454	wsnp_Ex_c4605_8240189	91.8271
455	BS00041358_51	91.8271
456	Kukri_c67601_267	91.8271
457	wsnp_Ex_c25628_34888253	91.8271
458	BS00110415_51	91.8271
459	wsnp_Ex_c25628_34888439	91.8271
460	wsnp_Ex_c35563_43690084	91.8271
461	RAC875_c25799_457	91.8271
462	TA001772-0625	91.8371
463	IACX293	91.8571
464	Kukri_rep_c106037_96	91.8571
465	wsnp_Ku_c37925_46678703	91.8571
466	Kukri_c61766_907	91.8571
467	GENE-0446_243	91.8571
468	IAAV7551	91.8571
469	BobWhite_c12841_56	91.8571
470	D_contig35755_111	91.8571
471	RAC875_c24560_604	91.8571
472	wsnp_Ex_rep_c101414_86781128	91.8571
473	Kukri_c88698_296	92.2071
474	wsnp_Ku_c23926_33870364	92.3771
475	Excalibur_c49421_443	92.3771
476	IAAV5535	92.3771
477	wsnp_Ex_rep_c66628_64934660	92.3771
478	RAC875_c23081_141	92.3771
479	BobWhite_c5356_1272	92.3771
480	wsnp_Ex_c5192_9203100	92.3771
481	Ku_c8351_2029	92.3771
482	wsnp_Ku_c24239_34199356	92.3771
483	wsnp_Ex_c16592_25117132	92.3771
484	Excalibur_c32167_59	92.3771
485	IACX3047	92.3771
486	Excalibur_c30591_637	92.3771
487	IACX4378	92.3771
488	RAC875_c53185_802	92.3771
489	wsnp_Ra_c7818_13376644	92.3771
490	wsnp_Ku_c21356_31093507	92.3771
491	wsnp_Ex_c5192_9203682	92.3771
492	wsnp_Ex_c34344_42676379	92.3771
493	BS00032112_51	92.3771
494	wsnp_Ex_c27940_37101775	92.3771
495	wsnp_Ex_rep_c70358_69302556	92.3771
496	Kukri_c27785_400	92.3771
497	wsnp_Ku_c2815_5317230	92.3771
498	IAAV5406	92.3771
499	wsnp_Ex_c12336_19686808	92.3771
500	IAAV1225	92.3771
501	wsnp_Ex_c42282_48900922	92.3771
502	wsnp_Ex_c34344_42677360	92.3771
503	wsnp_Ex_c21336_30465618	92.3771
504	wsnp_Ex_c8588_14419007	92.3771
505	wsnp_Ku_c21316_31053776	92.3771
506	wsnp_Ra_c37745_45806931	92.3771
507	BobWhite_c12568_900	92.3771
508	wsnp_Ku_c21316_31053745	92.3771
509	Xwmc24	92.3971
510	Ku_c1571_1457	92.4071
511	Excalibur_c6255_1119	92.8171
512	wsnp_RFL_Contig1736_858448	92.8171
513	Excalibur_c27500_469	92.8171
514	wsnp_Ex_c17684_26426785	92.8171
515	wsnp_Ex_rep_c68183_66958099	92.8171
516	Ex_c14515_218	92.8171
517	RAC875_c7847_1352	92.8171
518	RAC875_rep_c70404_755	92.8171
519	RFL_Contig1563_1180	92.8171
520	GENE-2795_120	92.8171
521	wsnp_Ex_c40942_47886087	92.8171
522	IAAV1851	92.8971
523	GENE-0287_28	92.9471
524	IACX9067	92.9471
525	BS00021895_51	92.9471
526	Excalibur_c57766_92	92.9471
527	BS00022216_51	92.9571
528	XksuG9a	93.1971
529	Ex_c5759_663	93.3171
530	Excalibur_rep_c84731_611	93.6471
531	GENE-0283_330	93.6771
532	wsnp_Ex_c43454_49770425	93.8971
533	IACX500	93.8971
534	BS00066336_51	93.8971
535	Excalibur_c22728_610	93.8971
536	wsnp_Ex_c8364_14095508	93.8971
537	Ex_c5759_628	93.8971
538	Kukri_c362_151	93.8971
539	Excalibur_c20133_87	93.8971
540	Kukri_c362_91	93.9371
541	XcsIH69	93.9971
542	XgbxR507	93.9971
543	Ex_c28144_1843	94.1671
544	Ex_c8514_1342	94.1671
545	Ra_c58315_265	94.1671
546	wsnp_Ex_c25734_34995416	94.2071
547	BS00023126_51	94.3471
548	Xgwm357	94.4971
549	IAAV5730	94.5571
550	CAP8_c806_297	94.7671
551	M77/P64.13	94.9971
552	Xmwg2021.2	94.9971
553	Xmwg67	94.9971
554	BS00067021_51	95.0271
555	Xgwm0497	95.0671
556	wsnp_Ex_c3963_7179957	95.5471
557	Xbarc119	95.8971
558	wPt-2436	96.0971
559	BS00011835_51	96.1171
560	wPt-2251	96.2971
561	GENE-0572_334	96.3971
562	IACX542	96.4471
563	BS00064357_51	96.6771
564	wsnp_Ex_c14866_22995097	96.7671
565	IACX3496	97.1171
566	Kukri_c60564_136	97.4571
567	IACX4386	97.4571
568	IAAV2072	97.4571
569	BS00094925_51	97.4571
570	BS00002216_51	97.4571
571	BS00087600_51	97.5171
572	wsnp_Ex_rep_c104050_88861052	97.9471
573	BS00003758_51	97.9471
574	Ex_c14515_220	98.0271
575	Xgwm666	98.4971
576	Xgwm164	98.5971
577	XTri	99.0971
578	Xfba298	99.0971
579	Xpsr381	99.0971
580	Xbarc148	99.0971
581	Xfba26	100.097
582	XWB148	100.097
583	XBCD175	100.097
584	Xgwm0633	100.417
585	Xwmc286	101.097
586	Xgwm108	102.097
587	Xabg373	102.097
588	Xbcd368	102.097
589	Xbcd1072	102.097
590	P34/M51-324	102.097
591	Xmwg645	102.097
592	Xpsr161	102.097
593	Xgwm0164	102.637
594	Xgwm1148	102.777
595	Xgwm1526	102.907
596	Xksuh9	103.067
597	P40/M61-10	103.097
598	Xrz244	103.097
599	Xmwg758	103.097
600	P35/M54-7	103.097
601	Xabg452	103.097
602	Xp219draI	103.097
603	Xcfd59	103.597
604	Xgwm1111	103.877
605	Xfbb107	103.997
606	Xbcd1072.1	103.997
607	Xbarc120.1	104.236
608	Xgwm0791	104.847
609	Xbarc350	104.871
610	Xcdo105	104.997
611	XEm	104.997
612	Xbcd200	104.997
613	Xwmc84	104.997
614	Xbcd12	104.997
615	Xgwm498	105.28
616	Xgwm4007	105.687
617	Xbarc120.2	105.871
618	Xgwm4699	105.907
619	P34/M50-6	105.997
620	Xcdo98	105.997
621	XksuG9	105.997
622	Xpsp3001-161	105.997
623	Xwmc084	105.997
624	Xpsp3027	105.997
625	Xwmc163	106.156
626	Xwmc333	106.236
627	Xgwm154	106.28
628	Xgwm4090	106.407
629	Xwmc402.2	106.735
630	M83/P65.1	106.997
631	M60/P64.8	106.997
632	Xwg605a	106.997
633	Xbarc162	106.997
634	Xgwm4049	107.117
635	Xgwm4067	107.877
636	Xwmc120	107.997
637	Xcnl5	107.997
638	Xwg605b	107.997
639	Xbcd98.2	107.997
640	P39/M69-239	108.997
641	Xfba118	108.997
642	Xfbb274	108.997
643	Xbarc120	108.997
644	Xwmc744	109.097
645	Xcfd30	109.297
646	Xbarc28	109.797
647	Xcfd30a	109.797
648	Xgwm0778	110.037
649	Xgwm0357	111.007
650	Xgpw2277	111.097
651	Xgwm135	111.097
652	Xgpw2142	111.097
653	P34/M51-341	111.097
654	Tdurum_contig11004_400	111.157
655	BS00022207_51	111.347
656	wsnp_Ex_c645_1273590	111.377
657	wsnp_Ex_c4605_8241260	111.417
658	BS00008865_51	111.597
659	Excalibur_c11374_1126	111.647
660	Tdurum_contig55009_1153	111.817
661	BS00033262_51	111.907
662	Xwmc278	112.097
663	Xgpw1134	112.497
664	Xwmc630	112.497
665	Xbcd446	112.497
666	Xpsp3003	112.497
667	Xwmc826	112.697
668	Xwmc611	112.797
669	Xwmc11	112.897
670	Kukri_c10453_875	112.907
671	Xgwm0135	113.427
672	Xcfa2135	113.497
673	Xgpw2115	113.497
674	Xwg983	113.497
675	Xwmc469	113.597
676	Xmwg55	113.657
677	wPt-6074	113.997
678	wsnp_Ex_c45880_51550172	114.297
679	Xcdo312	114.597
680	Xwmc183	114.597
681	Xbarc240	114.597
682	Xcfd22	114.797
683	Xwmc550	115.297
684	Xcdo473	115.697
685	wPt-1011	116.497
686	Xcdo92b	116.697
687	Xcwem6.2	117.097
688	XksuD49	117.097
689	Glu-A1	117.097
690	Xgpw2045	117.597
691	XgbxGx74	117.597
692	Xgpw2259	117.597
693	Xpsr1327	117.597
694	Xbcd22	117.597
695	Xbcd1407	118.597
696	Xcdo278Dra	118.597
697	Xmwg632	118.797
698	wPt-0527	118.897
699	Xwmc304	118.997
700	Xgbx3076	119.597
701	M17/P77.15	119.597
702	IAAV8147	120.467
703	Xwmc312	120.597
704	Xpsr2019.1(Aba8)	120.597
705	wPt-3867	120.847
706	Xwmc93	120.897
707	P42/M51-295	121.897
708	Xabc155	122.897
709	P40/M47-3	122.897
710	Xgpw2069	124.897
711	Excalibur_c10657_1280	125.337
712	Xgwm0099	126.057
713	Xbarc269	126.297
714	wsnp_Ex_c39661_46902689	126.647
715	Xgpw2006	126.897
716	Xcmwg733	126.897
717	Xbcd738	127.897
718	Xpsr325	127.897
719	P42/M47-2	127.897
720	RAC875_c12808_182	128.597
721	Xbcd187	129.897
722	Xbcd265	129.897
723	Excalibur_c63243_361	130.877
724	Xmta17	131.897
725	Xmsu488(Lec)	131.897
726	Xpsr634	132.897
727	XksuE3	132.897
728	Xbcd304b	132.897
729	wsnp_Ex_c21450_30588044	134.707
730	Xcdo1188b	134.897
731	Xbcd1930	134.897
732	Xpsr162	134.897
733	Xbcd808b	135.897
734	Xcmwg706	135.897
735	Xbcd1889	136.897
736	XksuH14	137.897
737	Xfba316	139.897
738	XksuE8	139.897
739	Xcfa2129	140.897
740	Xpsp3003b	140.897
741	Xwmc9	141.597
742	wPt-6754	144.997
743	wPt-5274	144.997
744	wPt-2976	144.997
745	wPt-4709	144.997
746	wPt-8644	144.997
747	wPt-2406	144.997
748	wPt-4658	145.297
749	wPt-6005	145.297
750	XAdh3	145.397
751	Xmwg676	145.397
752	wPt-5577	145.697
753	wPt-0432	145.997
754	Xfba92	146.397
755	XksuH9	148.397
756	Xgwm106	149.397
757	Xbcd808	149.897
758	XksuG34	150.497
759	wPt-5411	151.801
760	Xcdo89	152.497
761	wPt-8016	152.497
762	P35/M49-1	152.497
763	Xgwm497	152.497
764	Xbcd1434RV	153.497
765	Xfba311	157.497
766	Xcnl5a	157.497
767	Xmwg710	157.497
768	Xcfa2056	157.497
769	Xfbb142	159.497
770	Xfba234	160.497
771	Xdupw38	162.197
772	Xwmc673	162.197
773	Xfbb171	163.297
774	Xwmc51	164.097
775	Xwmc716	164.897
776	wPt-0258	166.097
777	wPt-0128	166.397
778	XksuH9b	166.697
779	Xmwg733	167.297
780	P78/M92-4	167.297
781	wPt-5316	167.997
782	Xfba279	169.997
783	Xpsr967	170.997
784	Xbcd304	171.997
785	Xwmc254	171.997
786	Xwmc59	171.997
787	Xpsr386	171.997
788	XgpwE7	172.997
789	XgbxG097	172.997
790	Xfba266	172.997
791	Xfba268	172.997
792	wPt-4408	173.473
793	Xmwg912	173.997
794	Xwmc237	173.997
795	wPt-7339	176.252
796	wPt-0767	176.477
797	wPt-9938	176.517
798	wPt-2847	176.597
799	M21/P76.5	178.797
800	Xbarc213	179.797
801	XksuE11b	179.797
802	Xwg241	180.797
803	M71/P77.5	180.797
804	Eps-1Am	181.797
805	Xksue11	183.397
806	BS00022797_51	186.437
807	Xgwm1139	186.587
808	XksuE11.1a	189.797
809	Xcdo393	190.797
810	P78/M69.4	191.797
811	wPt-1078	195.097
812	wPt-2927	195.097
813	Xbarc287	195.297
814	Xgwm0750	195.797
815	Xbarc158	197.297
816	Xbarc17	197.997
817	Xbarc145	198.797
818	Kukri_c1313_1158	199.247
819	wsnp_Ex_c3887_7051325	200.767
820	wsnp_Ex_rep_c72011_70562321	203.547
821	wsnp_JD_c12333_12595897	203.547
822	Kukri_c18608_729	203.547
823	Kukri_c18608_135	204.087
824	wsnp_Ex_c2918_5381441	204.257
825	wsnp_Ex_c412_814247	204.437
826	BS00067741_51	204.487
827	RAC875_c85550_73	204.487
828	Xcfa2219	204.997
829	IAAV4435	205.087
830	wsnp_Ku_c754_1557338	205.087
831	wsnp_Ex_rep_c67492_66096650	206.157
832	Xgwm99	206.497
833	BS00070695_51	206.897
834	BS00075271_51	206.897
835	IAAV2162	206.897
836	BobWhite_c1027_1127	207.237
837	Ku_c32704_43	208.767
838	wsnp_Ex_c9918_16332583	210.547
839	wsnp_Ex_rep_c66872_65273904	211.887
840	wsnp_JD_rep_c65095_41464278	211.887
841	BS00065170_51	211.887
842	Kukri_c19837_432	211.887
843	Excalibur_c85499_232	211.887
844	CAP11_c1500_171	212.377
845	RAC875_c52947_338	212.507
846	wsnp_Ra_c6891_11974621	212.507
847	IACX882	212.507
848	wsnp_Ex_rep_c69932_68893867	212.877
849	Ku_c23222_204	213.777
850	Ra_c1295_635	213.777
851	Kukri_c310_1953	214.437
852	wsnp_Ex_c3201_5910659	214.987
853	BobWhite_c39668_143	217.477
854	BS00022824_51	218.877
855	Excalibur_c27376_74	222.007
chr=2
lg=2
856	Kukri_c92306_132	0
857	gdm33	1.94
858	BS00064204_51	5.37
859	wsnp_Ku_c1818_3557408	6.38
860	BobWhite_c20902_177	7.83
861	GENE-1118_58	9.68
862	Tdurum_contig26201_77	9.92
863	Kukri_c2332_2044	11.19
864	GENE-0411_723	12.63
865	Kukri_c2446_683	13.09
866	gwm33	13.99
867	Excalibur_c29380_255	14.71
868	WMC818	15.9
869	gwm257a	17.24
870	cfd132b	18.62
871	BS00081680_51	21.67
872	Xcau487	23.23
873	RAC875_c85031_525	27.05
874	CAP7_c1645_359	27.32
875	wsnp_Ex_c64327_63176640	39.68
876	Excalibur_c55677_217	40.42
877	RAC875_c64603_663	40.72
878	Ex_c3941_906	42.88
879	Excalibur_c11941_612	45.42
880	Tdurum_contig13937_2280	46.11
881	wmc24	46.58
882	Kukri_c16098_95	46.67
883	Kukri_c51861_146	47.16
884	BS00065906_51	48.1
885	Kukri_c46010_872	48.61
886	barc119	48.7
887	Tdurum_contig13946_329	49.17
888	Excalibur_c7237_1084	49.69
889	Excalibur_c46833_204	51.16
890	wsnp_Ex_c200_391493	51.17
891	Tdurum_contig47183_205	51.65
892	gwm11	52.6099
893	BS00022870_51	54.43
894	barc350	60.17
895	wsnp_Ex_c29914_38896441	60.69
896	WMC449	61.42
897	WMC469	61.42
898	cfd59	61.58
899	Xcau407	62.81
900	IAAV7131	64.3
901	wPt5281	64.6099
902	Excalibur_c13058_241	65.24
903	Kukri_c42043_311	65.66
904	wmc84	66.43
905	gwm413	67.6099
906	barc240	68.6099
907	BobWhite_c37935_124	68.66
908	BS00023126_51	69.12
909	RAC875_c54380_249	69.58
910	wPt0328	70.6099
911	barc8	71.6099
912	wPt0260	71.6099
913	wPt5562	71.6099
914	BS00031066_51	72.17
915	wPt1781	72.6099
916	COS1C	72.6099
917	wmc85	73.6099
918	BS00010791	73.6099
919	BS00010486	73.6099
920	BS00004382	73.6099
921	BS00003619	73.6099
922	BS00003822	73.6099
923	BS00003575	73.6099
924	IAAV5535	75.54
925	wPt9977	75.6099
926	BS00089894_51	76.53
927	BS00011841	76.6099
928	Excalibur_c15357_432	76.84
929	RAC875_c60514_90	77.55
930	cfd48	77.6099
931	Xksud14	77.7711
932	BobWhite_c863_1064	77.7711
933	TEL1B	77.7711
934	Gli-B1	77.7711
935	BS00067742_51	77.81
936	wPt7708	78.6099
937	wPt-0308	78.9711
938	Xgwm4144	79.4711
939	Sr24	79.5711
940	BS00003743	79.6099
941	BS00065325_51	79.75
942	Ex_c2848_957	80.14
943	wPt-304810	80.5711
944	wmc312	80.99
945	BS00066682_51	81.0511
946	IACX6230	81.0511
947	Xgwm0033	81.0711
948	BS00077432_51	81.52
949	BS00012502	81.6099
950	Xpsr11(Glu-3).1	81.7711
951	Xbcd1434	81.7711
952	Xopw13-435	81.7711
953	Yr10	81.7711
954	BS00088035_51	81.92
955	BS00010392_51	82.2511
956	BS00021680	82.6099
957	wPt9857	82.6099
958	Xgwm0264	82.6711
959	RAC875_c818_1185	82.7311
960	Glu-B3	82.7711
961	Xmta16a	82.7711
962	Xfbb250	82.7711
963	Xmtd161	82.7711
964	Xpsp3000	82.7711
965	wsnp_Ku_c51703_56915288	83.3311
966	BS00032077_51	83.4911
967	BS00032076_51	83.4911
968	XksuD14	83.7711
969	TC69046	83.8711
970	wsnp_Ku_c18881_28259811	83.9011
971	cfa2129b	83.94
972	TA004668-0687	84.0311
973	Excalibur_c25597_508	84.3611
974	P31/M52-2	84.6711
975	IAAV7428	84.7611
976	wsnp_Ex_c9722_16062937	85
977	Xcfe156	85.0711
978	wsnp_Ex_c48677_53513032	85.1711
979	gwm274	85.6099
980	Xmta14	85.6711
981	Xgwm0911	85.9711
982	wsnp_JG_c3720_1558699	86.3
983	Ogliada	86.4711
984	Xpsr12(Glu-1)	86.6711
985	Xpsr11(Glu-3).2	88.6711
986	Xcfd15	88.6711
987	wPt6975	89.6099
988	BS00065750_51	89.61
989	XHplc2-3	89.6711
990	Xwhs179a	89.6711
991	wPt-1317	89.8033
992	Xgpw1143	90.6711
993	XMGL077	90.6711
994	Xhor12	90.6711
995	IAAV8743	90.71
996	rPt-8399	90.9711
997	gwm268	91.6099
998	Xpsr963	91.6711
999	wPt-3477	92.1711
1000	XksuG9	92.4711
1001	BS00009104_51	92.52
1002	Xmwg938	92.7711
1003	M71/P77.9	92.7711
1004	wPt-3927	92.7839
1005	Tdurum_contig21329_326	92.9
1006	Ex_c4060_510	93.31
1007	WPT-1560	93.4559
1008	ksm0117b	93.4559
1009	X1128786.68CT	93.4559
1010	Xmta16	93.7711
1011	XgpwE12	93.7711
1012	Xopah20-1100	93.7711
1013	wPt-8627	94.3711
1014	wPt-2988	94.5711
1015	Xgwm835	94.5711
1016	Excalibur_c47013_1503	95.1
1017	psp3000	95.1614
1018	wPt-8949	95.1711
1019	wPt-8267	95.3711
1020	wPt-1912	95.5711
1021	wPt-1328	95.6711
1022	wPt-7094	95.9711
1023	Ku_c8992_405	96.22
1024	wPt-4107	96.6711
1025	Xgwm24	96.8711
1026	wPt-2052	97.0711
1027	wPt-1560	97.0711
1028	Excalibur_c8585_561	97.0811
1029	BobWhite_c23617_167	97.2811
1030	Xgwm608	97.5711
1031	RAC875_rep_c115114_123	97.74
1032	Tdurum_contig50988_500	97.8111
1033	wPt9809	98.6099
1034	BS00021934_51	98.8911
1035	Xgwm550	98.9711
1036	Xfbb260	98.9711
1037	Xfbb234	98.9711
1038	P34/M51-285	98.9711
1039	M65/P64.4	98.9711
1040	wsnp_RFL_Contig3951_4390396	99.0311
1041	RFL_Contig1823_1044	99.4311
1042	Xgwm3035	100.091
1043	Xwmc818	100.371
1044	Xgwm374a	100.471
1045	wPt-3465	100.771
1046	wPt-0359	100.771
1047	TC87195	100.971
1048	Xwmc51	101.271
1049	wPt-4366	101.371
1050	wPt-6592	101.471
1051	Xmwg60	101.571
1052	tPt-5675	101.571
1053	BS00004129	101.61
1054	Xwmc49	102.071
1055	Xwmc798	102.471
1056	wPt-5347	102.471
1057	BS00085821_51	102.9
1058	wPt-3753	103.071
1059	wPt-4434	103.171
1060	Xfbb160x	103.171
1061	wPt-5067	103.171
1062	Xbarc128	103.271
1063	Xgwm666d	103.371
1064	Xgwm1100	103.571
1065	Xwmc51b	103.971
1066	wPt-4811	104.271
1067	P41/M48-174	104.471
1068	Xwmc619	104.571
1069	wsnp_Ex_c6022_10552811	104.921
1070	Tdurum_contig83770_218	105.371
1071	wPt-0974	105.371
1072	Xbc156	105.461
1073	Xmwg837	105.671
1074	TC85294	105.771
1075	wsnp_BF485168B_Ta_2_1	106.601
1076	wPt-0655	107.071
1077	Excalibur_c40993_1129	107.081
1078	wsnp_CAP8_c4576_2228073	107.191
1079	Kukri_c50086_537	107.191
1080	Kukri_c44369_131	107.191
1081	wPt-7833	107.271
1082	Jagger_c5878_119	107.501
1083	Tdurum_contig13516_251	107.681
1084	wPt-3177	107.771
1085	Tdurum_contig31201_201	107.801
1086	wsnp_JD_c4444_5575748	107.801
1087	Excalibur_c20228_135	107.801
1088	TA015141-0717	107.801
1089	Kukri_c84940_106	107.801
1090	BS00089524_51	107.801
1091	tplb0024i16_1177	107.801
1092	Ku_c62848_956	107.801
1093	IAAV8661	107.801
1094	RFL_Contig1354_484	107.801
1095	Tdurum_contig63991_186	107.801
1096	RAC875_c78751_587	107.801
1097	Kukri_c2535_98	107.801
1098	RAC875_rep_c117462_124	107.801
1099	RFL_Contig1354_663	107.801
1100	Ra_c70039_1705	107.801
1101	RAC875_c63624_1040	107.801
1102	RAC875_c5243_479	107.801
1103	BS00031948_51	107.801
1104	IAAV7260	107.801
1105	Ra_c7745_1438	107.801
1106	RAC875_c5243_206	107.801
1107	RAC875_c30381_573	107.801
1108	Ra_c1195_200	108.111
1109	Xbarc60	108.571
1110	Excalibur_c63671_90	108.6
1111	wsnp_Ex_rep_c81556_76277906	109.05
1112	RAC875_c37031_312	109.331
1113	wPt-3282	109.371
1114	wPt-5164	109.371
1115	X1129928.47GC	109.556
1116	wPt-2230	109.571
1117	wPt4532	109.61
1118	X987796.57GC	109.707
1119	wPt-2999	109.771
1120	wPt-8986	109.871
1121	wPt-3824	109.871
1122	wPt-5312	109.871
1123	wPt-6427	109.871
1124	wPt-6434	109.871
1125	wPt-7529	109.871
1126	Xwmc406	110.071
1127	Xwmc500	110.071
1128	wPt-9903	110.271
1129	wPt-5065	110.271
1130	wPt-1781	110.271
1131	X3064899.31AG	110.348
1132	X1101541.37CT	110.348
1133	wPt-4605	110.471
1134	wPt-2614	110.671
1135	Excalibur_c60388_189	111.19
1136	Xgwm1028	111.401
1137	BS00106626_51	111.671
1138	wsnp_CAP11_c29_68486	111.87
1139	Xbarc8	111.871
1140	Xbarc119	112.071
1141	wsnp_Ex_c1600_3051075	112.261
1142	wPt-8930	112.471
1143	wPt-5485	112.771
1144	Ra_c62804_1641	113.051
1145	Xcwem6.1	113.071
1146	wsnp_Ex_c26296_35541303	113.131
1147	RFL_Contig2971_282	113.331
1148	X1115814.25GC	113.687
1149	wsnp_Ex_c8865_14815305	113.801
1150	X1011232.16TC	113.965
1151	BS00067434_51	114.131
1152	wsnp_Ex_c13878_21738866	114.141
1153	Kukri_c25512_53	114.161
1154	wsnp_CAP11_c1827_988367	114.22
1155	Xgwm413	114.271
1156	X3027732.61GT	114.334
1157	wPt-5678	114.371
1158	wPt-0222	114.371
1159	Xwmc329	114.471
1160	Excalibur_c10736_1051	114.53
1161	Xgdm36	114.571
1162	wPt-5899	114.671
1163	wPt-2706	114.671
1164	wPt-2744	114.671
1165	wPt-8087	114.671
1166	wPt-5385	114.671
1167	wPt-7242	114.671
1168	wPt-0260	114.671
1169	BS00062759_51	114.69
1170	X1164559.16CT	114.706
1171	wPt-6777	114.871
1172	wPt-2762	114.871
1173	wPt-5562	114.871
1174	wPt-9977	114.871
1175	wPt-5363	114.871
1176	wPt-7038	114.871
1177	BS00022632_51	114.881
1178	wPt-3889	114.971
1179	RAC875_rep_c70803_1442	115.491
1180	wsnp_Ku_c30982_40765341	115.521
1181	wsnp_Ex_c38116_45719983	115.521
1182	IAAV2546	115.521
1183	wsnp_Ku_c30982_40765254	115.521
1184	Ku_c11394_862	115.591
1185	BS00022670_51	115.721
1186	Xgwm33b	115.971
1187	Xgwm133	115.971
1188	Kukri_c30982_1173	116.241
1189	Rg1	116.571
1190	Xcdo99	116.571
1191	Xwmc222	116.571
1192	Xwmc57	116.87
1193	Ra_c33845_794	116.911
1194	BS00052075_51	116.911
1195	GENE-0193_197	116.911
1196	CAP7_c302_518	116.911
1197	Ra_c23839_884	116.911
1198	Kukri_c2297_181	116.911
1199	BS00052089_51	116.921
1200	Xgwm106	117.571
1201	XWB152o	117.571
1202	Xgwm33	117.571
1203	Tdurum_contig8840_540	117.621
1204	BS00078228_51	117.691
1205	JD_c64600_281	117.691
1206	BS00110148_51	117.691
1207	Excalibur_c29127_552	117.691
1208	BS00060270_51	117.691
1209	tplb0023b14_704	117.691
1210	wsnp_Ex_rep_c67036_65492436	117.861
1211	Xbarc312	117.87
1212	Xbarc372	117.87
1213	Xcfe023.1	117.87
1214	Xbarc156	118.071
1215	Tdurum_contig8081_2331	118.191
1216	Xgwm4435	118.221
1217	wsnp_Ex_c17452_26163465	118.371
1218	X1091033.8CT	118.494
1219	wsnp_JD_c20553_18260620	118.56
1220	Xfba285	118.571
1221	P34/M50-10	118.571
1222	Xgwm264	118.571
1223	wsnp_Ra_c25590_35156699	118.621
1224	wsnp_RFL_Contig395_4387107	118.841
1225	BS00069723_51	119.111
1226	BS00041355_51	119.311
1227	CAP7_c12162_251	119.501
1228	RAC875_c6701_291	119.501
1229	Kukri_c32430_109	119.501
1230	tplb0024i15_1754	119.501
1231	Excalibur_rep_c103109_88	119.501
1232	Ku_c20478_390	119.501
1233	wsnp_Ku_c39862_48205590	119.501
1234	wsnp_Ra_c11232_18256748	119.501
1235	Ra_c6701_506	119.501
1236	BS00023001_51	119.501
1237	wsnp_Ex_c6611_11451949	119.501
1238	Tdurum_contig58301_336	119.501
1239	BS00072982_51	119.501
1240	wsnp_Ex_c30969_39821293	119.501
1241	RAC875_c87890_234	119.501
1242	wsnp_Ra_c5088_9081927	119.501
1243	Kukri_c50572_263	119.501
1244	wsnp_BG313767B_Ta_2_1	119.501
1245	JD_c285_1438	119.51
1246	XgbxR698	119.571
1247	Xcfa2158	119.571
1248	Xgwm49	119.571
1249	RAC875_c87890_312	120.001
1250	wsnp_Ex_c23992_33235984	120.161
1251	Ra_c1652_588	120.241
1252	IAAV4702	120.241
1253	RAC875_c4190_132	120.4
1254	Ex_c102909_778	120.441
1255	Xfbb237	120.571
1256	Xgpw2162	120.571
1257	Xwmc85	120.571
1258	Ex_c24969_223	120.861
1259	Xcdo388	121.571
1260	Xcfd92	121.571
1261	Xwmc412.2	121.669
1262	tplb0029b01_1022	121.981
1263	BobWhite_c22266_315	122.481
1264	Xgwm337	122.571
1265	Xgwm603	122.571
1266	Xcfd21	122.669
1267	Tdurum_contig59449_249	122.831
1268	Tdurum_contig11106_340	123.56
1269	M85/P65.5	123.571
1270	RFL_Contig239_377	123.741
1271	BS00061472_51	124.211
1272	BS00023173_51	124.431
1273	Excalibur_c66050_450	124.601
1274	X1034851.28TA	124.874
1275	Xgpw1239	125.571
1276	Xmwg77	125.571
1277	Xmwg68	125.571
1278	WPT-1684	125.855
1279	X1062494.18GA	125.855
1280	X2256926.61CT	125.855
1281	X1212160.45TC	125.855
1282	X1060489.13GC	125.855
1283	X2256926.15TA	125.855
1284	X981720.34CG	125.855
1285	X1060489.21CT	125.855
1286	X1864032.55TC	125.855
1287	X3021598.17AG	125.855
1288	Xksue18H	125.931
1289	X1085487.34AT	126.165
1290	X1088442.30CA	126.165
1291	X1037755.63CT	126.165
1292	X986079.28AC	126.165
1293	X1020931.8GA	126.165
1294	WPT-1116	126.165
1295	X1096291.21AG	126.165
1296	X1095372.22CT	126.165
1297	X1062295.10GA	126.165
1298	X3026808.36TC	126.165
1299	X1253163.22AC	126.165
1300	X100000721.29TG	126.165
1301	wsnp_Ex_c1412_2711077	126.301
1302	Xcfe023.2	126.468
1303	Xwmc391	126.571
1304	Xcfd59	126.571
1305	Xabc156	126.571
1306	Tdurum_contig63991_280	126.651
1307	Xbarc008	127.468
1308	Xcwem9	127.468
1309	XksuF43	127.571
1310	XGli3.2	127.571
1311	P78/M87.8	127.571
1312	wsnp_Ex_c5780_10153638	127.601
1313	Xwmc500.2	127.671
1314	RAC875_c7563_273	129.51
1315	RAC875_c23743_552	129.811
1316	BS00077831_51	129.911
1317	tplb0034p10_1134	130.021
1318	TA002362-0785	130.26
1319	barc008	131.075
1320	wsnp_CAP7_c4778_2155754	131.121
1321	Xbarc120.3	131.267
1322	Xksu136	131.771
1323	BobWhite_c39901_338	132.111
1324	BS00075129_51	132.561
1325	XksuE18	132.771
1326	RAC875_c49225_66	133.751
1327	Xmwg758	133.771
1328	XksuE19	133.771
1329	BARC0008	133.837
1330	Xmwg645	134.771
1331	wPt-1684	134.95
1332	RAC875_c47930_448	135.28
1333	wPt-1139	135.613
1334	Xbcd340	135.771
1335	X992333.61CA	135.823
1336	X1097413.37TC	135.823
1337	X1214036.28GT	135.823
1338	X1121017.63TC	135.823
1339	Xabc155	136.771
1340	X1199799.26CT	136.998
1341	Xcdo1188	137.771
1342	Xcfd20	137.771
1343	P78/M43.7	137.771
1344	P40/M61-5	137.771
1345	Xbcd1124	137.771
1346	RAC875_c5556_328	138.251
1347	BS00071893_51	138.281
1348	Xpsr688	138.771
1349	Xcsu109	138.771
1350	X1048228.65AG	139.632
1351	X1090241.18CG	139.632
1352	X999482.59TC	139.632
1353	X1202359.10TG	139.632
1354	X1036841.25TG	139.632
1355	Xbcd2	139.771
1356	Xbcd1796	139.771
1357	Xcdo1340	140.771
1358	Xcmwg733	140.771
1359	Nor-B1	140.771
1360	Xgwm218	141.02
1361	X1044020.58CT	141.21
1362	Xwmc52	141.771
1363	X3024078.5AC	141.856
1364	hbe0384	141.856
1365	X2280196.18GA	141.856
1366	X1220771.62TC	141.856
1367	X2278300.50AG	142.227
1368	XgbxG080	142.771
1369	Xglk431	142.771
1370	Yr9	142.771
1371	Xwmc230	142.771
1372	Xfbb35	142.771
1373	X3064752.35GA	142.872
1374	X1091354.41AG	142.872
1375	Xgwm0762	143.171
1376	X1023072.20CA	143.243
1377	Xglk136a	143.771
1378	Xrz166	143.771
1379	X1166131.62GA	143.889
1380	X996717.38AG	143.889
1381	X1110537.36TA	143.889
1382	X1279838.61CT	144.26
1383	Xgwm0926	144.471
1384	P35/M48-2	144.771
1385	Xabg373	144.771
1386	Xbcd200	144.771
1387	Xglk163	144.771
1388	wPt-4510	145.771
1389	Xwmc326	145.771
1390	wPt-6325	145.771
1391	wPt-6012	145.771
1392	Xutv111	145.771
1393	XS13M61(590)	145.771
1394	Xmgb2	145.771
1395	wPt-4726	145.771
1396	wPt-5800	145.771
1397	Xutv780	145.771
1398	Xutv1356	145.771
1399	wPt-1399	145.771
1400	wPt-3103	145.771
1401	Xpsr957	145.771
1402	XS25M51(280)	145.771
1403	Xcdo1473	145.771
1404	P32/M52-120	145.771
1405	Xgwm18	145.771
1406	Xbarc187	145.771
1407	Xutv618	145.771
1408	Xutv1109	145.871
1409	wPt-5801	146.171
1410	XS13M61(370)	146.771
1411	Tdurum_contig57153_1356	146.791
1412	X1130877.37AG	146.843
1413	Xgwm0018	147.071
1414	wPt-8682	147.171
1415	wPt-1116	147.371
1416	wPt-6117	147.771
1417	wPt-6833	147.771
1418	wPt-8616	147.771
1419	Xwmc128	147.971
1420	Xgdm33b	148.071
1421	Xgdm28	148.071
1422	Xgdm33	148.071
1423	Xwmc31	148.071
1424	Xgwm494	148.071
1425	barc0137	148.389
1426	Xpsr596a	148.471
1427	Xutv1518	148.871
1428	X1063043.51AG	149.034
1429	X1114515.44CG	149.034
1430	X1023910.43AC	149.034
1431	X2278352.60AC	149.034
1432	X1212812.20CT	149.034
1433	X1092395.38CG	149.034
1434	X979170.59CG	149.034
1435	X1681936.6TC	149.034
1436	stm0080tctg	149.034
1437	X1000608.8AG	149.034
1438	X991290.6TC	149.034
1439	X1090571.35GA	149.034
1440	X1206603.9CT	149.034
1441	X2306630.5GC	149.213
1442	Xbcd442a	149.671
1443	Xbcd762	149.671
1444	Xfba177	149.671
1445	Xcmwg645	149.671
1446	Xwg605	149.671
1447	Xbcd1449	149.671
1448	Xmwg695	149.671
1449	Xgwm498	149.671
1450	Nor1	149.771
1451	Tdurum_contig47006_2711	149.89
1452	Xcdo127	149.971
1453	CAP12_rep_c5332_341	150.13
1454	wsnp_Ra_c59303_60669172	150.13
1455	Kukri_c18608_729	150.3
1456	tplb0059i08_441	150.31
1457	IAAV2844	150.63
1458	RAC875_rep_c71278_345	150.67
1459	IAAV1930	150.67
1460	Kukri_c17412_1249	150.67
1461	BobWhite_c12305_959	150.67
1462	BS00107935_51	150.67
1463	wsnp_Ex_c11939_19147790	150.67
1464	IAAV6100	150.67
1465	Ku_c20664_262	150.68
1466	Xgwm947	150.771
1467	Xbcd338	150.971
1468	Xcfd59c	150.971
1469	Xwmc419	150.971
1470	Xwmc156.2	150.971
1471	Excalibur_c17004_1396	151.26
1472	Xcdo1173	151.471
1473	Xcdo92	151.471
1474	Xwg811	151.471
1475	Xpsr949	151.471
1476	Xcdo618	151.471
1477	Xdupw532	151.471
1478	Xfbb283	151.471
1479	GENE-0063_68	151.661
1480	gwm0011	151.702
1481	BS00015519_51	151.781
1482	wPt-306450	151.871
1483	Xgwm1369	152.001
1484	Xgwm0947	152.261
1485	Xwmc611	152.271
1486	XgbxR059	152.371
1487	Xcdo98.2	152.371
1488	XgbxG178	152.371
1489	Xgwm1375	152.771
1490	Xgdm0028	152.771
1491	Xgwm0498	152.871
1492	Xwmc320	153.371
1493	Xcfd2	153.371
1494	Xmex3M8f	153.371
1495	Xwmc269	153.671
1496	Xgwm1120	153.731
1497	Xgwm0011	153.801
1498	Xwmc597	154.071
1499	Xgwm0582	154.141
1500	Xgwm0903	154.231
1501	Xgwm273	154.271
1502	X1205775.46GA	154.285
1503	X1204599.33GA	154.285
1504	X1062366.9CT	154.285
1505	Xgwm0934	154.931
1506	X1126000.19TC	155.032
1507	Xfba28	155.271
1508	XgbxG263	155.271
1509	Xmwg837a	155.271
1510	Xgwm0413	155.271
1511	QLr.sfr-1BS	155.271
1512	Xcfa2241	155.271
1513	Yr15	155.271
1514	X1129780.16GT	155.677
1515	X1040327.47CT	155.677
1516	X1024654.36TG	155.677
1517	cfe0257	155.677
1518	X3064366.40AT	155.677
1519	X1088521.26GA	155.677
1520	X1208797.27AG	155.677
1521	X1065218.52TC	155.677
1522	X3028745.26GC	155.677
1523	X1212076.55AG	155.677
1524	Xutv1181	155.771
1525	Xgwm4158	155.851
1526	X1023337.47TC	155.857
1527	Xcfd65	156.271
1528	Xgdm136	156.271
1529	Xgwm762	156.371
1530	Xbarc120	156.571
1531	Xcdo278	156.671
1532	Xbcd12	156.671
1533	Xgwm0273	157.041
1534	Xgwm4202	157.361
1535	XWC0065	157.671
1536	Xfba171	157.671
1537	Xfbb121	157.671
1538	Xcmwg758	157.671
1539	Xgwm11	157.671
1540	Xgwm4085	157.691
1541	wPt-1374	157.971
1542	Xbcd98b	158.371
1543	Xfba319	158.371
1544	Xfbb251	158.371
1545	Xwg822	158.371
1546	Xbarc137	158.371
1547	Xgwm4480	158.831
1548	Xwmc626	158.871
1549	Xwmc216	159.171
1550	CA679329a	159.171
1551	Xgwm1050	159.771
1552	Xwmc213	159.871
1553	Xwmc813	159.971
1554	RFL_Contig5937_1699	160.141
1555	wPt-3084	160.471
1556	Xcfd20a	160.496
1557	Xwmc694	160.571
1558	Xwmc156	160.871
1559	Xgwm582	161.171
1560	Xwmc265	161.271
1561	Xgwm0759	161.291
1562	Xgwm374	161.771
1563	Xgbx3147	161.971
1564	Xbcd386	161.971
1565	Xbarc240	161.971
1566	BJ318987	162.071
1567	X1000810.6CG	162.345
1568	X1032134.46AG	162.345
1569	X1091605.41AG	162.345
1570	X1012300.10GA	162.345
1571	X3023551.7GA	162.345
1572	X2255213.6GA	162.345
1573	X995057.40GC	162.345
1574	Xgwm403a	162.371
1575	Xfbb180	162.371
1576	Xfbb67	162.371
1577	XksuF43a	162.371
1578	Yr24	162.371
1579	wPt-5296	162.471
1580	P43/M62-3	162.671
1581	Xbcd1889	162.671
1582	Xwmc277	162.671
1583	Xbarc181	162.671
1584	Xwmc830.1	162.681
1585	Xgwm4089	163.261
1586	Xcfa2129	163.671
1587	Xgwm131	163.871
1588	wPt-2389	163.971
1589	Xcfd48	164.271
1590	Xgwm4106	164.331
1591	X1064807.57AG	164.378
1592	Xbarc83	164.471
1593	Xpsr2019.2(Aba8)	164.671
1594	Xbarc174	164.671
1595	Xutv786	164.971
1596	Xgwm0131	164.981
1597	gluB1x7	165.023
1598	WPT-8279	165.023
1599	X2280381.67TC	165.023
1600	X1074839.44AC	165.203
1601	Rf3	165.671
1602	Xmta17	165.671
1603	P37/M64-249	165.671
1604	Xbarc302	165.671
1605	Xmwg68a	165.671
1606	Xfba245	165.671
1607	XPc-B4e	165.671
1608	Xgdm101	165.771
1609	X2279403.65CT	165.848
1610	X3026224.25GT	165.848
1611	X2277541.52AC	165.848
1612	wPt-8279	165.958
1613	X1668384.64CT	166.027
1614	P44/M54-1	166.671
1615	Xfbb90	166.671
1616	Xfbb329	166.671
1617	Xpsr325	166.671
1618	Xglk136	166.671
1619	Xgwm0784	166.711
1620	X1004273.61GC	167.2
1621	X1004052.68AG	167.2
1622	X1018563.26AC	167.2
1623	X990377.36GC	167.53
1624	Glu-B1	167.671
1625	Xfbb255	167.671
1626	Xmwg938b	167.671
1627	Xcdo637	167.671
1628	wPt-8168	167.671
1629	Xmag620	168.471
1630	Xwmc416	168.471
1631	Xmgb40	168.471
1632	wPt-3451	168.571
1633	wPt-6240	168.571
1634	wPt-9792	168.971
1635	X1089763.33CT	169.033
1636	Xcfe026.2	169.304
1637	Xutv1334	169.571
1638	Ex_c7447	169.678
1639	X986384.62TC	169.678
1640	X1095511.21GT	169.678
1641	WPT-0202	169.678
1642	WPT-0506	169.678
1643	X1004426.10AG	169.678
1644	X1081747.27TC	169.678
1645	X992144.33TG	169.678
1646	X1093490.28GA	169.678
1647	X1003008.39GC	169.678
1648	X2262729.14GA	169.678
1649	X1135449.33AG	169.678
1650	WPT-2315	169.678
1651	cfd0048a	169.678
1652	X1079766.43TC	169.678
1653	X1043194.59CG	169.678
1654	WPT-3227	169.765
1655	Xpsr648	169.771
1656	wPt-2315	169.771
1657	wPt-0705	169.771
1658	wPt-303890	169.971
1659	Xwmc134	170.271
1660	wsnp_Ex_c3147_5816957	170.551
1661	Swes578	171.371
1662	wPt-3579	171.571
1663	Xgdm126.1	171.671
1664	Xpsr967	171.671
1665	Xcdo388a	171.671
1666	Xpsr162	171.671
1667	wPt-3227	171.871
1668	wPt-0202	171.871
1669	wsnp_Ku_rep_c109724_94227136	171.97
1670	wPt-0506	172.271
1671	wPt-0463	172.471
1672	Xwmc830.2	172.561
1673	X1114862.31CG	172.995
1674	X1219886.55AG	172.995
1675	X1220264.15GC	172.995
1676	X1129596.12GA	172.995
1677	X1235358.57AC	172.995
1678	X2259299.24GT	172.995
1679	X1134677.57GT	172.995
1680	X1034084.32CT	172.995
1681	X1695125.9TA	172.995
1682	wPt-3566	173.071
1683	wPt-9857	173.094
1684	Jagger_c6772_80	173.18
1685	X1029624.32TC	173.452
1686	Xdupw214	174.171
1687	Xgwm403	174.671
1688	P31/M53-3	176.171
1689	Xfba34a	176.171
1690	XksuE11a	176.171
1691	Tdurum_contig10475_87	176.231
1692	Tdurum_contig10362_555	177.081
1693	Xwmc85a	177.171
1694	XksuA1	177.171
1695	CA651264	177.171
1696	Xbcd1150a	177.171
1697	M17/P65.1	177.171
1698	BS00006033_51	177.271
1699	Kukri_s117372_152	177.271
1700	Xbarc061	177.438
1701	wsnp_JD_rep_c63201_40318622	177.801
1702	IACX1891	178.131
1703	RFL_Contig2736_827	178.131
1704	Kukri_c30461_857	178.131
1705	wsnp_BE590634B_Ta_2_1	178.131
1706	P39/M50-10	178.171
1707	Xbcd1150b	178.171
1708	wsnp_BE590634B_Ta_2_5	179.031
1709	Xbcd1150	179.171
1710	X3022501.27TA	179.285
1711	X2261292.11CG	179.285
1712	X1000048.19AG	179.285
1713	X1074158.5CT	179.285
1714	X3025163.21CT	179.285
1715	X2258021.10CT	179.285
1716	X1054439.11AT	179.285
1717	X1204085.36GA	179.285
1718	X3064922.24CA	179.285
1719	BS00023071_51	179.551
1720	RAC875_c39401_277	179.551
1721	Kukri_c13978_132	179.551
1722	Tdurum_contig85180_99	179.551
1723	Tdurum_contig27843_375	179.551
1724	Tdurum_contig27843_142	179.551
1725	RAC875_c39401_229	179.551
1726	Tdurum_contig27860_478	179.551
1727	RFL_Contig2176_1111	179.551
1728	CAP7_c1137_53	179.551
1729	RFL_Contig2176_1163	179.551
1730	BS00064162_51	179.551
1731	Excalibur_c44818_109	179.551
1732	RAC875_c39401_502	179.551
1733	Ku_c7195_2622	179.551
1734	RFL_Contig2176_932	179.551
1735	X3064440.35AG	180.155
1736	Tdurum_contig27843_281	180.971
1737	Xwmc206	181.171
1738	Xbcd265d	181.771
1739	wPt-5011	181.871
1740	Xgwm274	181.871
1741	Xgwm153	182.571
1742	Xbarc81	182.871
1743	Xcdo393	182.971
1744	Xbcd304	182.971
1745	Xbcd310	182.971
1746	P41/M51-182	182.971
1747	Xmwg733	182.971
1748	Xcdo1160	182.971
1749	P32/M54-5	182.971
1750	P38/M47-9	182.971
1751	Xbcd265	182.971
1752	P35/M51-2	182.971
1753	BS00083060_51	184.221
1754	Xgdm0126	184.621
1755	Xgwm4096	185.001
1756	Xgwm0403	185.221
1757	wPt-1247	185.471
1758	wPt-1818	185.471
1759	wPt-9409	185.471
1760	Xwmc766	185.571
1761	Xwmc631	185.571
1762	Xwmc673	185.671
1763	CAP12_c1085_283	185.791
1764	Xbarc188	185.871
1765	XksuG34	185.971
1766	wPt-1403	186.071
1767	wPt-9032	186.271
1768	wPt-6975	186.371
1769	CA679329b	186.571
1770	P78/M72.4	186.671
1771	Xgwm0153	186.801
1772	rPt-7906	186.971
1773	Xbcd441	187.671
1774	XgbxG160	187.671
1775	Xgwm806	187.971
1776	Xgwm0274	188.971
1777	Xgwm268	188.971
1778	Xgwm124	189.571
1779	Xwhs179	189.571
1780	Xbarc61	189.571
1781	XWB188h	189.571
1782	RAC875_c1785_366	189.791
1783	Xgwm1521	190.451
1784	Xcmwg733a	190.571
1785	P78/M92.2	190.571
1786	Xmwg676	190.571
1787	Xcdo1196	191.571
1788	Xgwm0124	192.171
1789	Xgwm0268	192.291
1790	RAC875_c9082_267	193.191
1791	Xmwg69	193.571
1792	Xgwm0806	193.711
1793	Xgpw2071	194.571
1794	M67/P77.5	194.571
1795	Xbcd442	194.571
1796	Xksug34	195.081
1797	M51/P65.3	195.571
1798	Xutv1425	196.071
1799	BE419757	196.171
1800	Tdurum_contig4904_2923	197.221
1801	Xutv704	197.471
1802	Xfba178	197.471
1803	wPt-0459	197.871
1804	2263055	198.336
1805	Xgwm544	199.071
1806	Xmwg984	199.171
1807	Xglk259	199.171
1808	Xbcd21	199.171
1809	Xgwm1583	199.851
1810	Xfbb275	200.171
1811	Xfba309	201.171
1812	wPt-2257	201.871
1813	X2263055.59GA	201.877
1814	Xfbb260a	202.071
1815	wPt-7066	202.471
1816	BS00028747_51	202.561
1817	Tae1BL214F12	202.577
1818	Ku_c4951	202.577
1819	Ku_c39862	202.577
1820	X1047210.54CG	202.577
1821	X1061145.36AG	202.577
1822	1047210	202.577
1823	X3064484.11AG	202.577
1824	X1666488.63GC	202.577
1825	1108680	202.577
1826	X1108680.16TG	202.577
1827	wPt-9809	202.671
1828	Xbcd508	204.871
1829	Xfba294	204.871
1830	wPt-0097	204.971
1831	Xpsp3100	206.671
1832	Xfba134	206.671
1833	Xcdo1189	208.671
1834	Xbcd1261	208.671
1835	Xbcd1514	209.671
1836	wPt-3475	210.671
1837	Xcfa2147	210.671
1838	wPt-0944	210.771
1839	wPt-2526	211.271
1840	wPt-4129	211.671
1841	wPt-4532	211.771
1842	F79	212.371
1843	wPt-5034	212.571
1844	wPt-5061	212.671
1845	rPt-2940	212.971
1846	WPT-3475	213.121
1847	WPT-4129	213.121
1848	WPT-0944	213.121
1849	wPt-5281	213.271
1850	X1203589.67AG	213.58
1851	XS13M61(430)	213.671
1852	X1088931.48CT	214.226
1853	X1083078.59CG	214.226
1854	X1120451.19GC	214.226
1855	X1088931.23GT	214.226
1856	wPt-5316b	214.271
1857	X1074770.42TC	215.826
1858	TC81688	216.971
1859	wPt-5907	218.571
1860	wPt-2205	219.171
1861	wsnp_Ex_c38849_46284348	219.201
1862	Tdurum_contig61914_169	220.091
1863	wPt-4688	220.871
1864	Xbcd1562	222.171
1865	F109	222.371
1866	wPt-8832	227.471
1867	X1005607.36GA	227.954
1868	rPt-5412	228.071
1869	Xwmc830	228.371
1870	Xwmc719	228.471
1871	X2263979.50AG	228.632
1872	BS00000010_51	230.501
1873	Xwmc44	230.971
1874	X1218477.58GA	244.838
1875	wmc0719	245.491
1876	X1021257.54CA	245.491
1877	X1125746.46TA	245.491
1878	X2259307.64CA	245.491
1879	X3064679.36GA	245.491
1880	wmc0830	245.491
1881	X1107996.60TG	245.491
1882	wmc0044.R2	247.112
1883	Xhbe248	248.171
1884	X1023196.39AG	252.291
1885	X1108504.50AG	252.291
1886	X2278625.9CT	252.291
1887	X1071085.41AG	252.291
1888	psp3100	252.291
1889	X1093720.30AG	252.291
1890	X3022279.30CG	252.291
1891	X3028154.39CG	252.291
1892	X1099936.23GA	252.291
1893	WMC0059	252.291
1894	stm0658acag	252.291
1895	X3026898.28GT	252.291
1896	gpw3178	252.291
1897	TC88378	252.371
1898	Xcfa2292	253.471
1899	Xcdo346	254.471
1900	Xfba34	256.471
1901	Xfba268	256.471
1902	Xwmc367	257.971
1903	Xgwm0259	260.671
1904	Xgwm259	262.171
1905	Xgwm328	262.471
1906	Tdurum_contig84791_198	262.741
1907	Tdurum_contig10354_170	262.821
1908	Tdurum_contig10354_270	263.001
1909	Kukri_c44604_203	263.051
1910	RAC875_rep_c118984_119	263.071
1911	Tdurum_contig8669_131	263.131
1912	Tdurum_contig8669_296	263.131
1913	Xgwm793	263.471
1914	Xgpw1077	263.471
1915	Xgwm0818	263.471
1916	BS00021667_51	263.921
1917	wPt-3571	264.071
1918	Excalibur_c5888_169	264.081
1919	Kukri_c59535_186	264.091
1920	Tdurum_contig45965_563	264.121
1921	Excalibur_c5888_641	264.121
1922	Kukri_c59535_393	264.121
1923	BS00021697_51	264.191
1924	Tdurum_contig13879_429	264.371
1925	Xfba266	264.471
1926	Excalibur_c55186_351	264.511
1927	wPt-4721	264.571
1928	wPt-6142	264.571
1929	Tdurum_contig13879_919	264.641
1930	wsnp_Ex_c17990_26770800	265.021
1931	wsnp_BE446672B_Ta_2_1	265.021
1932	Tdurum_contig51922_676	265.031
1933	Kukri_c16608_761	265.031
1934	RFL_Contig2550_679	265.031
1935	Tdurum_contig9144_222	265.031
1936	Excalibur_c25640_110	265.031
1937	RFL_Contig4538_657	265.081
1938	Tdurum_contig1631_240	265.091
1939	wsnp_Ex_c750_1474184	265.111
1940	Tdurum_contig60566_269	265.111
1941	RAC875_rep_c111730_97	265.111
1942	RAC875_c3001_1236	265.141
1943	BS00021877_51	265.141
1944	Ex_c6112_1248	265.271
1945	wsnp_Ex_c750_1474351	265.271
1946	wsnp_Ex_c750_1474300	265.271
1947	BS00067000_51	265.361
1948	wsnp_Ku_c13952_22097856	265.631
1949	XksuE11	266.171
1950	Xwmc728	266.171
1951	X2266964.57AG	266.378
1952	Xgwm1139	266.971
1953	BS00027006_51	267.091
1954	RAC875_c37075_283	267.091
1955	Xmwg912	267.171
1956	XksuI27	268.171
1957	Xgwm1364	268.871
1958	Xwmc113	269.171
1959	Xgwm140	269.171
1960	P36/M67-1	269.171
1961	st-m0658acag	269.462
1962	Xgwm3166	269.471
1963	X1110815.62GT	269.715
1964	Xgwm1541	270.071
1965	Xgwm0659	270.071
1966	X1015997.5GA	270.257
1967	X1215478.50CT	270.834
1968	X1088442.9CT	271.006
1969	Xbarc80	271.671
1970	Lr46	272.671
1971	Yr29	272.671
1972	RAC875_rep_c105597_205	272.791
1973	Xksui27	272.871
1974	wPt-9028	272.971
1975	wPt-5253	273.071
1976	wPt-8866	273.171
1977	wPt-2968	273.671
1978	wPt-5915	274.071
1979	wPt-1973	274.171
1980	wPt-5721	274.371
1981	wPt-3950	274.571
1982	X3022981.22TC	274.713
1983	X1022619.16CT	274.713
1984	X1011161.40CT	274.713
1985	X994956.44GA	274.713
[truncated: 14,886 more rows]

## Sheet: Table S4
mapName=F2-TKW-consensus
Organism Genus=unknown
Organism Species=unknown
crossType=unknown
popSize=0
mappingCrossType=unknown
mappingFunction=unknown
mapUnit=cM
mapExpansion=0
mapQuality=0
locusLocation=1
chr=1
lg=1
1	barcl7	0
2	barc158	8.32667e-14
3	barc287	17
4	xpsp3151	22.3643
5	barc176	32.5
6	wmc24	36.6643
7	psp3003a	46.1018
8	cfa2219	49.5
9	wmc120	64.5643
10	Xwmc135	67.9643
11	TEL1A	67.9643
12	gdm33	67.9643
13	Gli-A1	67.9643
14	wPt-5374	70.2643
15	wPt-3698	71.4643
16	barc148	73
17	wmc278	73
18	barc350	73
19	wPt-4765	74.2643
20	XksuD14b	75.4643
21	xgwm357	75.5643
22	cfd21	80
23	wPt-9317	80.3643
24	wPt-7726	80.3643
25	wPt-9266	80.3643
26	wPt-2872	80.3643
27	wPt-1873	81.2643
28	Excalibur_rep_c66306_499	81.9043
29	Ex_c34070_464	81.9043
30	RAC875_rep_c101933_656	81.9043
31	Kukri_c11580_339	81.9043
32	BS00062942_51	81.9043
33	Tdurum_contig19102_84	81.9043
34	RAC875_c16677_56	81.9043
35	wsnp_RFL_Contig2794_2564017	81.9043
36	Excalibur_c64533_980	81.9043
37	TA005766-0499	81.9043
38	RAC875_c79971_61	81.9043
39	RAC875_c25708_503	81.9043
40	Kukri_c11580_451	81.9043
41	Ra_c3837_797	81.9043
42	Kukri_c11580_818	81.9043
43	BS00023102_51	81.9043
44	wsnp_RFL_Contig373_3974834	81.9043
45	barc263	82
46	RAC875_c18282_1390	82.1843
47	RAC875_c2972_225	82.1843
48	Excalibur_c5052_151	82.1843
49	RAC875_c16352_326	82.1843
50	Tdurum_contig14650_689	82.1843
51	RAC875_c63421_83	82.1843
52	RAC875_c11749_97	82.1843
53	wPt-2311	82.5643
54	XksuH9a	83.4643
55	wPt-8504	84.1643
56	wPt-5167	84.1643
57	wPt-7567	84.7643
58	Kukri_c13156_129	85.2143
59	BobWhite_c6558_234	85.8543
60	Kukri_c10308_342	86.0043
61	Kukri_c29655_155	86.0043
62	RAC875_rep_c69640_88	86.0043
63	RFL_Contig4140_1183	86.0043
64	Ku_c3893_771	86.0043
65	wsnp_Ex_rep_c69266_68192766	86.0043
66	Jagger_c8952_378	86.0043
67	Excalibur_c95327_126	86.0043
68	Excalibur_c15885_1145	86.0043
69	Kukri_rep_c68693_86	86.0043
70	Kukri_c62848_106	86.0043
71	Kukri_c78742_122	86.0043
72	Tdurum_contig42289_936	86.0043
73	tplb0034h06_391	86.0043
74	Gli-A3	86.4643
75	Xcdo580	87.0643
76	Xgwm3085	88.3443
77	barc83	90.6643
78	Xgwm0752	90.7543
79	wPt-2527	91.0643
80	wPt-7030	91.5643
81	wPt-8455	91.6643
82	wPt-4029	95.1643
83	BS00065430_51	95.6243
84	Xgwm0691	96.2043
85	XksuD14	96.8643
86	wPt-7872	97.3643
87	barc213	98
88	psp3003c	98.5318
89	Xgwm1457	99.0043
90	wPt-2384	99.0643
91	Xbcd265a	100.864
92	wsnp_Ex_c7252_12452995	101.974
93	RAC875_c7031_488	101.974
94	wPt-4886	103.164
95	BS00081680_51	104.094
96	XWD004db	105.464
97	wPt-8770	105.564
98	Tdurum_contig10362_328	105.654
99	Kukri_c19247_53	105.654
100	Kukri_c19247_711	105.654
101	Tdurum_contig15015_883	105.654
102	BS00064349_51	105.654
103	wsnp_Ku_c56140_59771244	105.654
104	RAC875_c78619_523	105.654
105	wPt-1167	106.464
106	wPt-9752	106.464
107	BS00098484_51	106.474
108	wPt-6290	106.564
109	wPt-6122	106.664
110	BS00077492_51	107.134
111	RFL_Contig1118_1073	107.134
112	RFL_Contig1118_65	107.134
113	Excalibur_c48152_818	107.394
114	wPt-6358	108.064
115	wPt-6709	109.564
116	Glu-A3	109.564
117	wmc312	110
118	Xgdm0033	110.464
119	wsnp_Ex_c2868_5293485	110.904
120	BS00056550_51	110.904
121	Xgwm1223	111.264
122	XWC2153	111.464
123	tplb0062i18_102	111.864
124	Xgdm33	112.764
125	TA001286-0611-w	112.994
126	CAP11_c3464_68	113.414
127	Hg	113.464
128	Xgwm4628	113.464
129	BobWhite_c20902_177	114.344
130	BS00059422_51	114.344
131	BS00082567_51	114.344
132	CAP12_c3074_192	114.364
133	M77/P64.2	114.464
134	Xpsr963.1	114.464
135	tplb0025b13_150	115.124
136	wsnp_Ku_c1818_3557408	115.124
137	Excalibur_c58555_110	115.124
138	BS00026456_51	115.124
139	tplb0025b13_2054	115.124
140	wsnp_Ex_c12254_19574891	115.124
141	RAC875_c29540_413	115.454
142	wsnp_Ex_rep_c108951_91954190	115.454
143	Xfba165	115.464
144	Xpsr11(Glu-3)	115.464
145	Xgpw2186	115.464
146	M62/P64.5	115.464
147	XSi2	115.464
148	Xgwm1097	115.604
149	wPt-1862	115.764
150	wsnp_Ex_c10657_17376448	116.424
151	Xwg180	116.464
152	wPt-5707	117.264
153	wPt-3983	117.364
154	Xmta16y	117.764
155	Pm3	117.764
156	XGlu3	117.764
157	Xpsp2999	117.764
158	wmc93	117.964
159	Xgpw2246	118.764
160	P38/M47-5	118.764
161	wPt-8072	118.864
162	wPt-9423	118.964
163	Xgpw2276	119.164
164	tin1	119.164
165	Xgwm136	119.164
166	XgpwE9	120.164
167	XgpwE8	120.164
168	XgpwE5	120.164
169	Xmta14c	120.164
170	Xcfa2153	120.164
171	Xcdo431	121.164
172	Kukri_c93273_605	121.204
173	Xfbb196	122.164
174	wsnp_Ku_c11896_19337444	122.224
175	barc120	122.5
176	Pm3a	122.864
177	Xgwm0136	122.964
178	XksuD14.2	123.164
179	BS00009885_51	123.274
180	Xbcd808a	123.364
181	wPt-3870	123.964
182	P32/M54-4	124.064
183	Xgwm0905	124.164
184	Xgwm1712	124.374
185	TA006139-0953	124.664
186	M51/P65.5	125.064
187	Pm3e	125.564
188	Xksue18D	125.644
189	Xksud14	125.764
190	Excalibur_rep_c106065_511	125.864
191	Xfba393	125.964
192	Xfba254	125.964
193	Mlar	127.064
194	Xgwm3094	127.114
195	Xcdo1160	127.264
196	Kukri_c7436_2259	127.534
197	Xfba286	127.864
198	Excalibur_c11941_675	127.864
199	wsnp_Ex_c5323_9408829	128.004
200	BS00105601_51	128.144
201	BS00078982_51	128.174
202	wsnp_Ex_c5323_9409407	128.424
203	RAC875_c8245_272	128.514
204	Xgwm4006	129.044
205	Lr10	129.264
206	wsnp_Ex_c18196_27006489	129.384
207	Kukri_rep_c101218_200	129.554
208	Xfbb234	129.764
209	Xfbb160	129.764
210	Xmwg60	129.764
211	Excalibur_c65227_444	129.844
212	BS00096054_51	130.504
213	Xgpw2032	130.764
214	Xgwm33.1	130.764
215	Xfbb319	130.764
216	Excalibur_c7026_2635	130.784
217	Kukri_c13136_1363	130.894
218	RAC875_c14926_589	131.014
219	Xbarc263	131.764
220	Xfba285	131.764
221	Xhor12	131.764
222	wsnp_Ex_rep_c68857_67737959	131.764
223	H9/H10/H11	131.764
224	wPt-2150	131.964
225	wsnp_Ex_rep_c67665_66326492	132.064
226	Xcfa2226	132.164
227	BobWhite_c44224_71	132.394
228	Xcfd15	132.864
229	wsnp_CAP12_c2438_1180601	133.194
230	Tdurum_contig8382_300	133.524
231	Xgwm0033	133.964
232	Excalibur_rep_c85213_146	133.974
233	Kukri_c82555_88	134.344
234	Kukri_c46010_146	134.704
235	wsnp_BE586140A_Ta_2_1	134.704
236	Tdurum_contig77289_179	134.704
237	Tdurum_contig13946_241	134.704
238	wsnp_Ex_c31983_40709607	134.704
239	Xgwm33	134.764
240	IACX1465	134.774
241	XGli3	134.964
242	Xabc156	134.964
243	Xpsp3151	135.064
244	Tdurum_contig43360_1592	135.264
245	Kukri_c23382_1431	135.304
246	Tdurum_contig61515_522	135.664
247	Excalibur_c7237_1084	135.724
248	Excalibur_c7237_1208	135.734
249	Xwmc818	135.864
250	BobWhite_c4499_153	136.024
251	Xgwm4255	136.114
252	Xgwm1590	136.274
253	Tdurum_contig61515_259	136.364
254	IAAV5252	136.554
255	Xgwm3083	136.604
256	Xgwm1104	136.794
257	BS00029346_51	136.844
258	RAC875_c89908_105	136.894
259	P42/M50-2	137.064
260	Xwmc104	137.064
261	Xwmc329.1	137.064
262	Xcdo426	137.064
263	P40/M60-138	137.064
264	Tdurum_contig47183_205	137.114
265	wPt-9757	137.264
266	Tdurum_contig11004_613	137.734
267	psp3003b	137.842
268	Xcfa2158	138.064
269	P40/M61-2	138.064
270	Xwmc33	138.764
271	Xgpw2005	139.064
272	XChs3	139.064
273	P78/M71.5	139.064
274	wsnp_Ex_c49829_54319220	139.444
275	IAAV8824	139.804
276	XksuE19	140.064
277	Xwmc336	140.464
278	wsnp_Ex_rep_c103087_88124573	140.624
279	cfa2153	141
280	XksuE18	141.164
281	Ex_c17168_1216	141.194
282	Ra_c10580_1629	141.774
283	Xgwm264	142.464
284	GENE-0053_224	142.594
285	IAAV8664	143.124
286	Ex_c2389_1834	143.234
287	wsnp_Ex_c14733_22819625	143.324
288	wsnp_Ex_c6826_11775106	143.344
289	wPt-9429	143.964
290	Xbcd2015	144.164
291	Xwmc95	144.164
292	wPt-0164	144.864
293	Excalibur_c2389_90	144.934
294	BS00068036_51	145.094
295	Xgdm136	145.164
296	Xbcd98	145.264
297	wsnp_JD_c722_1080592	145.464
298	wsnp_Ex_rep_c67763_66441222	145.744
299	Ra_c7062_430	145.744
300	Excalibur_c7692_139	145.804
301	IAAV742	145.904
302	IACX7695	146.164
303	wPt-3904	146.264
304	Kukri_rep_c101022_1595	146.884
305	BS00067330_51	146.994
306	wsnp_Ex_c13724_21535046	146.994
307	wsnp_Ex_c2389_4478587	146.994
308	wsnp_Ex_c26800_36025663	146.994
309	Excalibur_c35312_109	146.994
310	wsnp_Ra_c26956_36503468	146.994
311	wsnp_Ex_c48375_53299028	146.994
312	BS00010287_51	146.994
313	wsnp_Ex_rep_c66382_64577768	146.994
314	RAC875_c7891_426	146.994
315	wsnp_Ex_c41237_48104282	146.994
316	RAC875_c2313_410	146.994
317	Kukri_c46608_277	146.994
318	BS00076538_51	146.994
319	Ex_c27351_850	146.994
320	wsnp_Ex_rep_c66875_65276404	146.994
321	wsnp_Ex_c2389_4477096	146.994
322	wsnp_CAP11_c3968_1874257	146.994
323	wsnp_Ex_rep_c105244_89727546	146.994
324	IAAV3998	146.994
325	wsnp_Ex_c3365_6183009	146.994
326	BS00003813_51	146.994
327	wsnp_Ex_c14733_22819350	146.994
328	wsnp_Ex_c19730_28728245	146.994
329	BobWhite_c45409_389	146.994
330	RAC875_c2021_1417	146.994
331	BobWhite_c24113_529	146.994
332	wsnp_Ex_c25220_34487119	146.994
333	wsnp_CAP12_c2645_1267978	146.994
334	wsnp_Ex_c645_1273901	146.994
335	wsnp_Ex_c3142_5808220	146.994
336	Kukri_c24402_564	146.994
337	wsnp_Ex_c43586_49862663	146.994
338	Ku_c2449_578	146.994
339	RAC875_c7305_75	146.994
340	IAAV5581	146.994
341	wsnp_Ex_c8666_14522816	146.994
342	wsnp_Ex_c6278_10941843	146.994
343	Ku_c2898_221	146.994
344	Excalibur_c44731_1000	146.994
345	wsnp_Ex_c6075_10637792	146.994
346	IAAV2342	146.994
347	tplb0032d09_1393	146.994
348	CAP11_c2984_419	146.994
349	wsnp_Ex_c15722_24074399	146.994
350	RAC875_c25442_231	146.994
351	wsnp_Ex_c39661_46902650	146.994
352	Ku_c2898_1284	146.994
353	wsnp_Ex_c8374_14111734	146.994
354	wsnp_BF478737A_Ta_2_1	146.994
355	wsnp_Ex_c11697_18821490	146.994
356	wsnp_Ex_rep_c105244_89727666	146.994
357	Ku_c2898_1247	146.994
358	BS00028874_51	146.994
359	wsnp_Ex_c2389_4479352	146.994
360	wsnp_Ex_c8162_13799067	146.994
361	BS00077504_51	146.994
362	wsnp_Ex_c17684_26426672	146.994
363	BS00066308_51	146.994
364	BS00033760_51	146.994
365	wsnp_Ex_rep_c105244_89727820	146.994
366	wsnp_Ku_rep_c68419_67400635	146.994
367	wsnp_Ex_c3142_5808330	146.994
368	Kukri_c26669_515	146.994
369	BS00026917_51	146.994
370	wsnp_Ex_c28165_37310070	146.994
371	BS00010004_51	146.994
372	wsnp_Ex_c44498_50537128	146.994
373	BS00037007_51	146.994
374	wsnp_Ex_c2389_4477621	146.994
375	RAC875_c2202_1097	146.994
376	GENE-0561_311	146.994
377	wsnp_Ex_c13783_21613564	146.994
378	Ex_c2389_1828	146.994
379	IAAV7414	146.994
380	wsnp_Ex_c50235_54588957	146.994
381	BS00067277_51	146.994
382	wsnp_Ku_rep_c104517_90964418	146.994
383	Excalibur_c62832_446	147.024
384	wsnp_Ra_c20163_29413615	147.044
385	wsnp_Ex_c3142_5808713	147.044
386	Excalibur_c6141_1337	147.044
387	IAAV5756	147.044
388	GENE-0379_108	147.044
389	wsnp_Ex_c26098_35349418	147.044
390	wsnp_Ex_rep_c69775_68731015	147.044
391	RAC875_c18355_804	147.044
392	GENE-0561_101	147.044
393	RAC875_c9965_354	147.054
394	Kukri_c6622_763	147.144
395	BS00090634_51	147.144
396	RAC875_c53748_52	147.144
397	Excalibur_c8495_140	147.144
398	RAC875_rep_c85118_294	147.144
399	IAAV5391	147.144
400	BS00048887_51	147.144
401	GENE-1214_288	147.144
402	wsnp_Ex_c9979_16421462	147.144
403	TA003382-0407	147.144
404	IACX9019	147.144
405	BS00022217_51	147.144
406	Excalibur_rep_c88290_94	147.144
407	BS00090408_51	147.144
408	BS00069117_51	147.144
409	Kukri_c6106_470	147.144
410	BS00021730_51	147.154
411	GENE-0041_182	147.284
412	IAAV3552	147.654
413	Kukri_c28532_103	147.654
414	Ra_c2322_174	147.654
415	RAC875_c49760_107	147.654
416	BS00031200_51	147.654
417	wsnp_Ku_rep_c71909_71634013	147.654
418	wsnp_BE585780A_Ta_2_1	147.654
419	RAC875_c41581_176	147.654
420	BS00101116_51	147.654
421	BS00085851_51	147.654
422	Ra_c26970_1740	147.654
423	CAP7_c3885_73	147.654
424	wsnp_Ex_c2178_4086161	147.654
425	IAAV4916	147.724
426	BS00062715_51	147.854
427	Xbarc83	147.864
428	Xbcd98.1	147.864
429	RAC875_c9833_297	148.024
430	wsnp_Ex_rep_c103087_88123733	148.094
431	wsnp_Ex_c3986_7217641	148.094
432	IAAV7929	148.094
433	wsnp_Ex_rep_c66562_64849366	148.094
434	BS00081455_51	148.094
435	wsnp_Ex_c4605_8240189	148.094
436	BS00041358_51	148.094
437	Kukri_c67601_267	148.094
438	wsnp_Ex_c25628_34888253	148.094
439	BS00110415_51	148.094
440	wsnp_Ex_c25628_34888439	148.094
441	wsnp_Ex_c35563_43690084	148.094
442	RAC875_c25799_457	148.094
443	TA001772-0625	148.104
444	IACX293	148.124
445	Kukri_rep_c106037_96	148.124
446	wsnp_Ku_c37925_46678703	148.124
447	Kukri_c61766_907	148.124
448	GENE-0446_243	148.124
449	IAAV7551	148.124
450	BobWhite_c12841_56	148.124
451	D_contig35755_111	148.124
452	RAC875_c24560_604	148.124
453	wsnp_Ex_rep_c101414_86781128	148.124
454	Kukri_c88698_296	148.474
455	wsnp_Ku_c23926_33870364	148.644
456	Excalibur_c49421_443	148.644
457	IAAV5535	148.644
458	wsnp_Ex_rep_c66628_64934660	148.644
459	RAC875_c23081_141	148.644
460	BobWhite_c5356_1272	148.644
461	wsnp_Ex_c5192_9203100	148.644
462	Ku_c8351_2029	148.644
463	wsnp_Ku_c24239_34199356	148.644
464	wsnp_Ex_c16592_25117132	148.644
465	Excalibur_c32167_59	148.644
466	IACX3047	148.644
467	Excalibur_c30591_637	148.644
468	IACX4378	148.644
469	RAC875_c53185_802	148.644
470	wsnp_Ra_c7818_13376644	148.644
471	wsnp_Ku_c21356_31093507	148.644
472	wsnp_Ex_c5192_9203682	148.644
473	wsnp_Ex_c34344_42676379	148.644
474	BS00032112_51	148.644
475	wsnp_Ex_c27940_37101775	148.644
476	wsnp_Ex_rep_c70358_69302556	148.644
477	Kukri_c27785_400	148.644
478	wsnp_Ku_c2815_5317230	148.644
479	IAAV5406	148.644
480	wsnp_Ex_c12336_19686808	148.644
481	IAAV1225	148.644
482	wsnp_Ex_c42282_48900922	148.644
483	wsnp_Ex_c34344_42677360	148.644
484	wsnp_Ex_c21336_30465618	148.644
485	wsnp_Ex_c8588_14419007	148.644
486	wsnp_Ku_c21316_31053776	148.644
487	wsnp_Ra_c37745_45806931	148.644
488	BobWhite_c12568_900	148.644
489	wsnp_Ku_c21316_31053745	148.644
490	Xwmc24	148.664
491	Ku_c1571_1457	148.674
492	Excalibur_c6255_1119	149.084
493	wsnp_RFL_Contig1736_858448	149.084
494	Excalibur_c27500_469	149.084
495	wsnp_Ex_c17684_26426785	149.084
496	wsnp_Ex_rep_c68183_66958099	149.084
497	Ex_c14515_218	149.084
498	RAC875_c7847_1352	149.084
499	RAC875_rep_c70404_755	149.084
500	RFL_Contig1563_1180	149.084
501	GENE-2795_120	149.084
502	wsnp_Ex_c40942_47886087	149.084
503	IAAV1851	149.164
504	GENE-0287_28	149.214
505	IACX9067	149.214
506	BS00021895_51	149.214
507	Excalibur_c57766_92	149.214
508	BS00022216_51	149.224
509	XksuG9a	149.464
510	Ex_c5759_663	149.584
511	Excalibur_rep_c84731_611	149.914
512	GENE-0283_330	149.944
513	wsnp_Ex_c43454_49770425	150.164
514	IACX500	150.164
515	BS00066336_51	150.164
516	Excalibur_c22728_610	150.164
517	wsnp_Ex_c8364_14095508	150.164
518	Ex_c5759_628	150.164
519	Kukri_c362_151	150.164
520	Excalibur_c20133_87	150.164
521	Kukri_c362_91	150.204
522	XcsIH69	150.264
523	XgbxR507	150.264
524	Ex_c28144_1843	150.434
525	Ex_c8514_1342	150.434
526	Ra_c58315_265	150.434
527	wsnp_Ex_c25734_34995416	150.474
528	BS00023126_51	150.614
529	Xgwm357	150.764
530	IAAV5730	150.824
531	CAP8_c806_297	151.034
532	M77/P64.13	151.264
533	Xmwg2021.2	151.264
534	Xmwg67	151.264
535	BS00067021_51	151.294
536	Xgwm0497	151.334
537	wsnp_Ex_c3963_7179957	151.814
538	Xbarc119	152.164
539	wPt-2436	152.364
540	BS00011835_51	152.384
541	wPt-2251	152.564
542	GENE-0572_334	152.664
543	IACX542	152.714
544	BS00064357_51	152.944
545	wsnp_Ex_c14866_22995097	153.034
546	IACX3496	153.384
547	Kukri_c60564_136	153.724
548	IACX4386	153.724
549	IAAV2072	153.724
550	BS00094925_51	153.724
551	BS00002216_51	153.724
552	BS00087600_51	153.784
553	wsnp_Ex_rep_c104050_88861052	154.214
554	BS00003758_51	154.214
555	Ex_c14515_220	154.294
556	Xgwm666	154.764
557	Xgwm164	154.864
558	XTri	155.364
559	Xfba298	155.364
560	Xpsr381	155.364
561	Xbarc148	155.364
562	Xfba26	156.364
563	XWB148	156.364
564	XBCD175	156.364
565	Xgwm0633	156.684
566	Xwmc286	157.364
567	Xgwm108	158.364
568	Xabg373	158.364
569	Xbcd368	158.364
570	Xbcd1072	158.364
571	P34/M51-324	158.364
572	Xmwg645	158.364
573	Xpsr161	158.364
574	Xgwm0164	158.904
575	Xgwm1148	159.044
576	Xgwm1526	159.174
577	Xksuh9	159.334
578	P40/M61-10	159.364
579	Xrz244	159.364
580	Xmwg758	159.364
581	P35/M54-7	159.364
582	Xabg452	159.364
583	Xp219draI	159.364
584	Xcfd59	159.864
585	Xgwm1111	160.144
586	Xfbb107	160.264
587	Xbcd1072.1	160.264
588	Xgwm0791	161.114
589	Xcdo105	161.264
590	XEm	161.264
591	Xbcd200	161.264
592	Xwmc84	161.264
593	Xbcd12	161.264
594	Xgwm4007	161.954
595	Xgwm4699	162.174
596	P34/M50-6	162.264
597	Xcdo98	162.264
598	XksuG9	162.264
599	Xpsp3001-161	162.264
600	Xwmc084	162.264
601	Xpsp3027	162.264
602	Xgwm4090	162.674
603	M83/P65.1	163.264
604	M60/P64.8	163.264
605	Xwg605a	163.264
606	Xbarc162	163.264
607	Xgwm4049	163.384
608	Xgwm4067	164.144
609	Xwmc120	164.264
610	Xcnl5	164.264
611	Xwg605b	164.264
612	Xbcd98.2	164.264
613	P39/M69-239	165.264
614	Xfba118	165.264
615	Xfbb274	165.264
616	Xbarc120	165.264
617	Xwmc744	165.364
618	Xcfd30	165.564
619	Xbarc28	166.064
620	Xcfd30a	166.064
621	Xgwm0778	166.304
622	Xgwm0357	167.274
623	Xgpw2277	167.364
624	Xgwm135	167.364
625	Xgpw2142	167.364
626	P34/M51-341	167.364
627	Tdurum_contig11004_400	167.424
628	BS00022207_51	167.614
629	wsnp_Ex_c645_1273590	167.644
630	wsnp_Ex_c4605_8241260	167.684
631	BS00008865_51	167.864
632	Excalibur_c11374_1126	167.914
633	Tdurum_contig55009_1153	168.084
634	BS00033262_51	168.174
635	Xwmc278	168.364
636	Xgpw1134	168.764
637	Xwmc630	168.764
638	Xbcd446	168.764
639	Xpsp3003	168.764
640	Xwmc826	168.964
641	Xwmc611	169.064
642	Xwmc11	169.164
643	Kukri_c10453_875	169.174
644	Xgwm0135	169.694
645	Xcfa2135	169.764
646	Xgpw2115	169.764
647	Xwg983	169.764
648	Xwmc469	169.864
649	Xmwg55	169.924
650	wPt-6074	170.264
651	wsnp_Ex_c45880_51550172	170.564
652	Xcdo312	170.864
653	Xwmc183	170.864
654	Xbarc240	170.864
655	Xcfd22	171.064
656	Xwmc550	171.564
657	Xcdo473	171.964
658	wPt-1011	172.764
659	Xcdo92b	172.964
660	XksuD49	173.364
661	Glu-A1	173.364
662	Xgpw2045	173.864
663	XgbxGx74	173.864
664	Xgpw2259	173.864
665	Xpsr1327	173.864
666	Xbcd22	173.864
667	Xbcd1407	174.864
668	Xcdo278Dra	174.864
669	Xmwg632	175.064
670	wPt-0527	175.164
671	Xwmc304	175.264
672	Xgbx3076	175.864
673	M17/P77.15	175.864
674	IAAV8147	176.734
675	Xwmc312	176.864
676	Xpsr2019.1(Aba8)	176.864
677	Xwmc93	177.164
678	P42/M51-295	178.164
679	Xabc155	179.164
680	P40/M47-3	179.164
681	Xgpw2069	181.164
682	Excalibur_c10657_1280	181.604
683	Xgwm0099	182.324
684	wsnp_Ex_c39661_46902689	182.914
685	Xgpw2006	183.164
686	Xcmwg733	183.164
687	Xbcd738	184.164
688	Xpsr325	184.164
689	P42/M47-2	184.164
690	RAC875_c12808_182	184.864
691	Xbcd187	186.164
692	Xbcd265	186.164
693	Excalibur_c63243_361	187.144
694	Xmta17	188.164
695	Xmsu488(Lec)	188.164
696	Xpsr634	189.164
697	XksuE3	189.164
698	Xbcd304b	189.164
699	wsnp_Ex_c21450_30588044	190.974
700	Xcdo1188b	191.164
701	Xbcd1930	191.164
702	Xpsr162	191.164
703	Xbcd808b	192.164
704	Xcmwg706	192.164
705	Xbcd1889	193.164
706	XksuH14	194.164
707	Xfba316	196.164
708	XksuE8	196.164
709	Xcfa2129	197.164
710	Xpsp3003b	197.164
711	Xwmc9	197.864
712	wPt-6754	201.264
713	wPt-5274	201.264
714	wPt-2976	201.264
715	wPt-4709	201.264
716	wPt-8644	201.264
717	wPt-2406	201.264
718	wPt-4658	201.564
719	wPt-6005	201.564
720	XAdh3	201.664
721	Xmwg676	201.664
722	wPt-5577	201.964
723	wPt-0432	202.264
724	Xfba92	202.664
725	XksuH9	204.664
726	Xgwm106	205.664
727	Xbcd808	206.164
728	XksuG34	206.764
729	Xcdo89	208.764
730	wPt-8016	208.764
731	P35/M49-1	208.764
732	Xgwm497	208.764
733	Xbcd1434RV	209.764
734	Xfba311	213.764
735	Xcnl5a	213.764
736	Xmwg710	213.764
737	Xcfa2056	213.764
738	Xfbb142	215.764
739	Xfba234	216.764
740	Xdupw38	218.464
741	Xwmc673	218.464
742	Xfbb171	219.564
743	Xwmc51	220.364
744	Xwmc716	221.164
745	wPt-0258	222.364
746	wPt-0128	222.664
747	XksuH9b	222.964
748	Xmwg733	223.564
749	P78/M92-4	223.564
750	wPt-5316	224.264
751	Xfba279	226.264
752	Xpsr967	227.264
753	Xbcd304	228.264
754	Xwmc254	228.264
755	Xwmc59	228.264
756	Xpsr386	228.264
757	XgpwE7	229.264
758	XgbxG097	229.264
759	Xfba266	229.264
760	Xfba268	229.264
761	Xmwg912	230.264
762	Xwmc237	230.264
763	wPt-2847	232.864
764	M21/P76.5	235.064
765	Xbarc213	236.064
766	XksuE11b	236.064
767	Xwg241	237.064
768	M71/P77.5	237.064
769	Eps-1Am	238.064
770	Xksue11	239.664
771	BS00022797_51	242.704
772	Xgwm1139	242.854
773	XksuE11.1a	246.064
774	Xcdo393	247.064
775	P78/M69.4	248.064
776	wPt-1078	251.364
777	wPt-2927	251.364
778	Xbarc287	251.564
779	Xgwm0750	252.064
780	Xbarc158	253.564
781	Xbarc17	254.264
782	Xbarc145	255.064
783	Kukri_c1313_1158	255.514
784	wsnp_Ex_c3887_7051325	257.034
785	wsnp_Ex_rep_c72011_70562321	259.814
786	wsnp_JD_c12333_12595897	259.814
787	Kukri_c18608_729	259.814
788	Kukri_c18608_135	260.354
789	wsnp_Ex_c2918_5381441	260.524
790	wsnp_Ex_c412_814247	260.704
791	BS00067741_51	260.754
792	RAC875_c85550_73	260.754
793	Xcfa2219	261.264
794	IAAV4435	261.354
795	wsnp_Ku_c754_1557338	261.354
796	wsnp_Ex_rep_c67492_66096650	262.424
797	Xgwm99	262.764
798	BS00070695_51	263.164
799	BS00075271_51	263.164
800	IAAV2162	263.164
801	BobWhite_c1027_1127	263.504
802	Ku_c32704_43	265.034
803	wsnp_Ex_c9918_16332583	266.814
804	wsnp_Ex_rep_c66872_65273904	268.154
805	wsnp_JD_rep_c65095_41464278	268.154
806	BS00065170_51	268.154
807	Kukri_c19837_432	268.154
808	Excalibur_c85499_232	268.154
809	CAP11_c1500_171	268.644
810	RAC875_c52947_338	268.774
811	wsnp_Ra_c6891_11974621	268.774
812	IACX882	268.774
813	wsnp_Ex_rep_c69932_68893867	269.144
814	Ku_c23222_204	270.044
815	Ra_c1295_635	270.044
816	Kukri_c310_1953	270.704
817	wsnp_Ex_c3201_5910659	271.254
818	BobWhite_c39668_143	273.744
819	BS00022824_51	275.144
820	Excalibur_c27376_74	278.274
chr=2
lg=2
821	Xksud14	0
822	TEL1B	0
823	Gli-B1	0
824	wPt-0308	1.2
825	Xgwm4144	1.7
826	wPt-304810	2.8
827	BS00066682_51	3.28
828	IACX6230	3.28
829	Xgwm0033	3.3
830	Xpsr11(Glu-3).1	4
831	Xbcd1434	4
832	Xopw13-435	4
833	Yr10	4
834	BS00010392_51	4.48
835	Xgwm0264	4.9
836	RAC875_c818_1185	4.96
837	Glu-B3	5
838	Xmta16a	5
839	Xfbb250	5
840	Xmtd161	5
841	Xpsp3000	5
842	wsnp_Ku_c51703_56915288	5.56
843	BS00032077_51	5.72
844	BS00032076_51	5.72
845	XksuD14	6
846	TC69046	6.1
847	wsnp_Ku_c18881_28259811	6.13
848	TA004668-0687	6.26
849	Excalibur_c25597_508	6.59
850	P31/M52-2	6.9
851	IAAV7428	6.99
852	wsnp_Ex_c48677_53513032	7.4
853	Xmta14	7.9
854	Xgwm0911	8.2
855	Ogliada	8.7
856	Xpsr12(Glu-1)	8.9
857	Xpsr11(Glu-3).2	10.9
858	Xcfd15	10.9
859	XHplc2-3	11.9
860	Xwhs179a	11.9
861	Xgpw1143	12.9
862	XMGL077	12.9
863	Xhor12	12.9
864	rPt-8399	13.2
865	Xpsr963	13.9
866	wPt-3477	14.4
867	XksuG9	14.7
868	Xmwg938	15
869	M71/P77.9	15
870	Xmta16	16
871	XgpwE12	16
872	Xopah20-1100	16
873	wPt-8627	16.6
874	wPt-2988	16.8
875	Xgwm835	16.8
876	wPt-8949	17.4
877	wPt-8267	17.6
878	wPt-1912	17.8
879	wPt-1328	17.9
880	wPt-7094	18.2
881	wPt-4107	18.9
882	Xgwm24	19.1
883	wPt-2052	19.3
884	wPt-1560	19.3
885	Excalibur_c8585_561	19.31
886	BobWhite_c23617_167	19.51
887	Xgwm608	19.8
888	Tdurum_contig50988_500	20.04
889	BS00021934_51	21.12
890	Xgwm550	21.2
891	Xfbb260	21.2
892	Xfbb234	21.2
893	P34/M51-285	21.2
894	M65/P64.4	21.2
895	wsnp_RFL_Contig3951_4390396	21.26
896	RFL_Contig1823_1044	21.66
897	Xgwm3035	22.32
898	Xwmc818	22.6
899	Xgwm374a	22.7
900	wPt-3465	23
901	wPt-0359	23
902	TC87195	23.2
903	Xwmc51	23.5
904	wPt-4366	23.6
905	wPt-6592	23.7
906	Xmwg60	23.8
907	tPt-5675	23.8
908	Xgwm1078	23.9
909	Xwmc49	24.3
910	Xwmc798	24.7
911	wPt-5347	24.7
912	wPt-3753	25.3
913	wPt-4434	25.4
914	Xfbb160x	25.4
915	wPt-5067	25.4
916	Xbarc128	25.5
917	Xgwm666d	25.6
918	Xgwm1100	25.8
919	Xwmc51b	26.2
920	wPt-4811	26.5
921	P41/M48-174	26.7
922	Xwmc619	26.8
923	wsnp_Ex_c6022_10552811	27.15
924	Tdurum_contig83770_218	27.6
925	wPt-0974	27.6
926	Xbc156	27.69
927	Xmwg837	27.9
928	TC85294	28
929	wsnp_BF485168B_Ta_2_1	28.83
930	wPt-0655	29.3
931	Excalibur_c40993_1129	29.31
932	wsnp_CAP8_c4576_2228073	29.42
933	Kukri_c50086_537	29.42
934	Kukri_c44369_131	29.42
935	wPt-7833	29.5
936	Jagger_c5878_119	29.73
937	Tdurum_contig13516_251	29.91
938	wPt-3177	30
939	Tdurum_contig31201_201	30.03
940	wsnp_JD_c4444_5575748	30.03
941	Excalibur_c20228_135	30.03
942	TA015141-0717	30.03
943	Kukri_c84940_106	30.03
944	BS00089524_51	30.03
945	tplb0024i16_1177	30.03
946	Ku_c62848_956	30.03
947	IAAV8661	30.03
948	RFL_Contig1354_484	30.03
949	Tdurum_contig63991_186	30.03
950	RAC875_c78751_587	30.03
951	Kukri_c2535_98	30.03
952	RAC875_rep_c117462_124	30.03
953	RFL_Contig1354_663	30.03
954	Ra_c70039_1705	30.03
955	RAC875_c63624_1040	30.03
956	RAC875_c5243_479	30.03
957	BS00031948_51	30.03
958	IAAV7260	30.03
959	Ra_c7745_1438	30.03
960	RAC875_c5243_206	30.03
961	RAC875_c30381_573	30.03
962	Ra_c1195_200	30.34
963	Xbarc60	30.8
964	Xgwm0835	31.1
965	RAC875_c37031_312	31.56
966	wPt-3282	31.6
967	wPt-5164	31.6
968	wPt-2230	31.8
969	wPt-2999	32
970	wPt-8986	32.1
971	wPt-3824	32.1
972	wPt-5312	32.1
973	wPt-6427	32.1
974	wPt-6434	32.1
975	wPt-7529	32.1
976	Xwmc406	32.3
977	Xwmc500	32.3
978	wPt-9903	32.5
979	wPt-5065	32.5
980	wPt-1781	32.5
981	wPt-4605	32.7
982	wPt-2614	32.9
983	Xgwm1028	33.63
984	BS00106626_51	33.9
985	Xbarc8	34.1
986	Xbarc119	34.3
987	wsnp_Ex_c1600_3051075	34.49
988	wPt-8930	34.7
989	wPt-5485	35
990	Ra_c62804_1641	35.28
991	wsnp_Ex_c26296_35541303	35.36
992	RFL_Contig2971_282	35.56
993	wsnp_Ex_c8865_14815305	36.03
994	BS00067434_51	36.36
995	wsnp_Ex_c13878_21738866	36.37
996	Kukri_c25512_53	36.39
997	Xgwm413	36.5
998	wPt-5678	36.6
999	wPt-0222	36.6
1000	Xwmc329	36.7
1001	Xgdm36	36.8
1002	wPt-5899	36.9
1003	wPt-2706	36.9
1004	wPt-2744	36.9
1005	wPt-8087	36.9
1006	wPt-5385	36.9
1007	wPt-7242	36.9
1008	wPt-0260	36.9
1009	wPt-6777	37.1
1010	wPt-2762	37.1
1011	wPt-5562	37.1
1012	wPt-9977	37.1
1013	wPt-5363	37.1
1014	wPt-7038	37.1
1015	BS00022632_51	37.11
1016	wPt-3889	37.2
1017	RAC875_rep_c70803_1442	37.72
1018	wsnp_Ku_c30982_40765341	37.75
1019	wsnp_Ex_c38116_45719983	37.75
1020	IAAV2546	37.75
1021	wsnp_Ku_c30982_40765254	37.75
1022	Ku_c11394_862	37.82
1023	BS00022670_51	37.95
1024	Xgwm33b	38.2
1025	Xgwm133	38.2
1026	Kukri_c30982_1173	38.47
1027	Rg1	38.8
1028	Xcdo99	38.8
1029	Xwmc222	38.8
1030	Ra_c33845_794	39.14
1031	BS00052075_51	39.14
1032	GENE-0193_197	39.14
1033	CAP7_c302_518	39.14
1034	Ra_c23839_884	39.14
1035	Kukri_c2297_181	39.14
1036	BS00052089_51	39.15
1037	Xgwm106	39.8
1038	XWB152o	39.8
1039	Xgwm33	39.8
1040	Tdurum_contig8840_540	39.85
1041	BS00078228_51	39.92
1042	JD_c64600_281	39.92
1043	BS00110148_51	39.92
1044	Excalibur_c29127_552	39.92
1045	BS00060270_51	39.92
1046	tplb0023b14_704	39.92
1047	wsnp_Ex_rep_c67036_65492436	40.09
1048	Tdurum_contig8081_2331	40.42
1049	Xgwm4435	40.45
1050	wsnp_Ex_c17452_26163465	40.6
1051	Xfba285	40.8
1052	P34/M50-10	40.8
1053	Xgwm264	40.8
1054	wsnp_Ra_c25590_35156699	40.85
1055	wsnp_RFL_Contig395_4387107	41.07
1056	BS00069723_51	41.34
1057	BS00041355_51	41.54
1058	CAP7_c12162_251	41.73
1059	RAC875_c6701_291	41.73
1060	Kukri_c32430_109	41.73
1061	tplb0024i15_1754	41.73
1062	Excalibur_rep_c103109_88	41.73
1063	Ku_c20478_390	41.73
1064	wsnp_Ku_c39862_48205590	41.73
1065	wsnp_Ra_c11232_18256748	41.73
1066	Ra_c6701_506	41.73
1067	BS00023001_51	41.73
1068	wsnp_Ex_c6611_11451949	41.73
1069	Tdurum_contig58301_336	41.73
1070	BS00072982_51	41.73
1071	wsnp_Ex_c30969_39821293	41.73
1072	RAC875_c87890_234	41.73
1073	wsnp_Ra_c5088_9081927	41.73
1074	Kukri_c50572_263	41.73
1075	wsnp_BG313767B_Ta_2_1	41.73
1076	XgbxR698	41.8
1077	Xcfa2158	41.8
1078	Xgwm49	41.8
1079	RAC875_c87890_312	42.23
1080	wsnp_Ex_c23992_33235984	42.39
1081	Ra_c1652_588	42.47
1082	IAAV4702	42.47
1083	Ex_c102909_778	42.67
1084	Xfbb237	42.8
1085	Xgpw2162	42.8
1086	Xwmc85	42.8
1087	Ex_c24969_223	43.09
1088	Xcdo388	43.8
1089	Xcfd92	43.8
1090	tplb0029b01_1022	44.21
1091	BobWhite_c22266_315	44.71
1092	Xgwm337	44.8
1093	Xgwm603	44.8
1094	Tdurum_contig59449_249	45.06
1095	M85/P65.5	45.8
1096	RFL_Contig239_377	45.97
1097	BS00061472_51	46.44
1098	BS00023173_51	46.66
1099	Excalibur_c66050_450	46.83
1100	Xgpw1239	47.8
1101	Xmwg77	47.8
1102	Xmwg68	47.8
1103	Xksue18H	48.16
1104	wsnp_Ex_c1412_2711077	48.53
1105	Xwmc391	48.8
1106	Xcfd59	48.8
1107	Xabc156	48.8
1108	Tdurum_contig63991_280	48.88
1109	XksuF43	49.8
1110	XGli3.2	49.8
1111	P78/M87.8	49.8
1112	wsnp_Ex_c5780_10153638	49.83
1113	Xwmc500.2	49.9
1114	RAC875_c23743_552	52.04
1115	BS00077831_51	52.14
1116	tplb0034p10_1134	52.25
1117	wsnp_CAP7_c4778_2155754	53.35
1118	Xksu136	54
1119	BobWhite_c39901_338	54.34
1120	BS00075129_51	54.79
1121	XksuE18	55
1122	RAC875_c49225_66	55.98
1123	Xmwg758	56
1124	XksuE19	56
1125	Xmwg645	57
1126	Xbcd340	58
1127	Xabc155	59
1128	Xcdo1188	60
1129	Xcfd20	60
1130	P78/M43.7	60
1131	P40/M61-5	60
1132	Xbcd1124	60
1133	RAC875_c5556_328	60.48
1134	BS00071893_51	60.51
1135	Xpsr688	61
1136	Xcsu109	61
1137	Xbcd2	62
1138	Xbcd1796	62
1139	Xcdo1340	63
1140	Xcmwg733	63
1141	Nor-B1	63
1142	Xwmc52	64
1143	XgbxG080	65
1144	Xglk431	65
1145	Yr9	65
1146	Xwmc230	65
1147	Xfbb35	65
1148	Xgwm0762	65.4
1149	Xglk136a	66
1150	Xrz166	66
1151	Xgwm0926	66.7
1152	P35/M48-2	67
1153	Xabg373	67
1154	Xbcd200	67
1155	Xglk163	67
1156	wPt-4510	68
1157	Xwmc326	68
1158	wPt-6325	68
1159	wPt-6012	68
1160	Xutv111	68
1161	XS13M61(590)	68
1162	Xmgb2	68
1163	wPt-4726	68
1164	wPt-5800	68
1165	Xutv780	68
1166	Xutv1356	68
1167	wPt-1399	68
1168	wPt-3103	68
1169	Xpsr957	68
1170	XS25M51(280)	68
1171	Xcdo1473	68
1172	P32/M52-120	68
1173	Xgwm18	68
1174	Xbarc187	68
1175	Xutv618	68
1176	Xutv1109	68.1
1177	wPt-5801	68.4
1178	XS13M61(370)	69
1179	Tdurum_contig57153_1356	69.02
1180	Xgwm0018	69.3
1181	wPt-8682	69.4
1182	wPt-1116	69.6
1183	wPt-6117	70
1184	wPt-6833	70
1185	wPt-8616	70
1186	Xwmc128	70.2
1187	Xgdm33b	70.3
1188	Xgdm28	70.3
1189	Xgdm33	70.3
1190	Xwmc31	70.3
1191	Xgwm494	70.3
1192	Xpsr596a	70.7
1193	Xutv1518	71.1
1194	Xbcd442a	71.9
1195	Xbcd762	71.9
1196	Xfba177	71.9
1197	Xcmwg645	71.9
1198	Xwg605	71.9
1199	Xbcd1449	71.9
1200	Xmwg695	71.9
1201	Xgwm498	71.9
1202	Nor1	72
1203	Xcdo127	72.2
1204	Xgwm947	73
1205	Xbcd338	73.2
1206	Xcfd59c	73.2
1207	Xwmc419	73.2
1208	Xwmc156.2	73.2
1209	Xcdo1173	73.7
1210	Xcdo92	73.7
1211	Xwg811	73.7
1212	Xpsr949	73.7
1213	Xcdo618	73.7
1214	Xdupw532	73.7
1215	Xfbb283	73.7
1216	GENE-0063_68	73.89
1217	BS00015519_51	74.01
1218	wPt-306450	74.1
1219	Xgwm1369	74.23
1220	Xgwm0947	74.49
1221	Xwmc611	74.5
1222	XgbxR059	74.6
1223	Xcdo98.2	74.6
1224	XgbxG178	74.6
1225	Xgwm1375	75
1226	Xgdm0028	75
1227	Xgwm0498	75.1
1228	Xwmc320	75.6
1229	Xcfd2	75.6
1230	Xmex3M8f	75.6
1231	Xwmc269	75.9
1232	Xgwm1120	75.96
1233	Xgwm0011	76.03
1234	Xwmc597	76.3
1235	Xgwm0582	76.37
1236	Xgwm0903	76.46
1237	Xgwm273	76.5
1238	Xgwm0934	77.16
1239	Xfba28	77.5
1240	XgbxG263	77.5
1241	Xmwg837a	77.5
1242	Xgwm0413	77.5
1243	QLr.sfr-1BS	77.5
1244	Xcfa2241	77.5
1245	Yr15	77.5
1246	Xutv1181	78
1247	Xgwm4158	78.08
1248	Xcfd65	78.5
1249	Xgdm136	78.5
1250	Xgwm762	78.6
1251	Xbarc120	78.8
1252	Xcdo278	78.9
1253	Xbcd12	78.9
1254	Xgwm0395	79.0166
1255	Xgwm0273	79.27
1256	Xgwm4202	79.59
1257	XWC0065	79.9
1258	Xfba171	79.9
1259	Xfbb121	79.9
1260	Xcmwg758	79.9
1261	Xgwm11	79.9
1262	Xgwm4085	79.92
1263	wPt-1374	80.2
1264	Xbcd98b	80.6
1265	Xfba319	80.6
1266	Xfbb251	80.6
1267	Xwg822	80.6
1268	Xbarc137	80.6
1269	Xgwm4480	81.06
1270	Xwmc626	81.1
1271	Xwmc216	81.4
1272	CA679329a	81.4
1273	Xgwm1050	82
1274	Xwmc213	82.1
1275	Xwmc813	82.2
1276	RFL_Contig5937_1699	82.37
1277	wPt-3084	82.7
1278	Xwmc694	82.8
1279	Xwmc156	83.1
1280	Xgwm582	83.4
1281	Xwmc265	83.5
1282	Xgwm0759	83.52
1283	Xgwm374	84
1284	Xgbx3147	84.2
1285	Xbcd386	84.2
1286	Xbarc240	84.2
1287	BJ318987	84.3
1288	Xgwm403a	84.6
1289	Xfbb180	84.6
1290	Xfbb67	84.6
1291	XksuF43a	84.6
1292	Yr24	84.6
1293	wPt-5296	84.7
1294	P43/M62-3	84.9
1295	Xbcd1889	84.9
1296	Xwmc277	84.9
1297	Xbarc181	84.9
1298	Xwmc830.1	84.91
1299	Xgwm4089	85.49
1300	Xcfa2129	85.9
1301	Xgwm131	86.1
1302	wPt-2389	86.2
1303	Xcfd48	86.5
1304	Xgwm4106	86.56
1305	Xbarc83	86.7
1306	Xpsr2019.2(Aba8)	86.9
1307	Xbarc174	86.9
1308	Xutv786	87.2
1309	Xgwm0131	87.21
1310	Rf3	87.9
1311	Xmta17	87.9
1312	P37/M64-249	87.9
1313	Xbarc302	87.9
1314	Xmwg68a	87.9
1315	Xfba245	87.9
1316	XPc-B4e	87.9
1317	Xgdm101	88
1318	P44/M54-1	88.9
1319	Xfbb90	88.9
1320	Xfbb329	88.9
1321	Xpsr325	88.9
1322	Xglk136	88.9
1323	Xgwm0784	88.94
1324	Glu-B1	89.9
1325	Xfbb255	89.9
1326	Xmwg938b	89.9
1327	Xcdo637	89.9
1328	wPt-8168	89.9
1329	Xmag620	90.7
1330	Xwmc416	90.7
1331	Xmgb40	90.7
1332	wPt-3451	90.8
1333	wPt-6240	90.8
1334	wPt-9792	91.2
1335	Xutv1334	91.8
1336	Xpsr648	92
1337	wPt-2315	92
1338	wPt-0705	92
1339	wPt-303890	92.2
1340	Xwmc134	92.5
1341	wsnp_Ex_c3147_5816957	92.78
1342	Swes578	93.6
1343	wPt-3579	93.8
1344	Xgdm126.1	93.9
1345	Xpsr967	93.9
1346	Xcdo388a	93.9
1347	Xpsr162	93.9
1348	wPt-3227	94.1
1349	wPt-0202	94.1
1350	wPt-0506	94.5
1351	wPt-0463	94.7
1352	Xwmc830.2	94.79
1353	wPt-3566	95.3
1354	Xdupw214	96.4
1355	Xgwm403	96.9
1356	P31/M53-3	98.4
1357	Xfba34a	98.4
1358	XksuE11a	98.4
1359	Tdurum_contig10475_87	98.46
1360	Tdurum_contig10362_555	99.31
1361	Xwmc85a	99.4
1362	XksuA1	99.4
1363	CA651264	99.4
1364	Xbcd1150a	99.4
1365	M17/P65.1	99.4
1366	BS00006033_51	99.5
1367	Kukri_s117372_152	99.5
1368	wsnp_JD_rep_c63201_40318622	100.03
1369	IACX1891	100.36
1370	RFL_Contig2736_827	100.36
1371	Kukri_c30461_857	100.36
1372	wsnp_BE590634B_Ta_2_1	100.36
1373	P39/M50-10	100.4
1374	Xbcd1150b	100.4
1375	wsnp_BE590634B_Ta_2_5	101.26
1376	Xbcd1150	101.4
1377	BS00023071_51	101.78
1378	RAC875_c39401_277	101.78
1379	Kukri_c13978_132	101.78
1380	Tdurum_contig85180_99	101.78
1381	Tdurum_contig27843_375	101.78
1382	Tdurum_contig27843_142	101.78
1383	RAC875_c39401_229	101.78
1384	Tdurum_contig27860_478	101.78
1385	RFL_Contig2176_1111	101.78
1386	CAP7_c1137_53	101.78
1387	RFL_Contig2176_1163	101.78
1388	BS00064162_51	101.78
1389	Excalibur_c44818_109	101.78
1390	RAC875_c39401_502	101.78
1391	Ku_c7195_2622	101.78
1392	RFL_Contig2176_932	101.78
1393	Tdurum_contig27843_281	103.2
1394	Xwmc206	103.4
1395	Xbcd265d	104
1396	wPt-5011	104.1
1397	Xgwm274	104.1
1398	Xgwm153	104.8
1399	Xbarc81	105.1
1400	Xcdo393	105.2
1401	Xbcd304	105.2
1402	Xbcd310	105.2
1403	P41/M51-182	105.2
1404	Xmwg733	105.2
1405	Xcdo1160	105.2
1406	P32/M54-5	105.2
1407	P38/M47-9	105.2
1408	Xbcd265	105.2
1409	P35/M51-2	105.2
1410	BS00083060_51	106.45
1411	Xgdm0126	106.85
1412	Xgwm4096	107.23
1413	Xgwm0403	107.45
1414	wPt-1247	107.7
1415	wPt-1818	107.7
1416	wPt-9409	107.7
1417	Xwmc766	107.8
1418	Xwmc631	107.8
1419	Xwmc673	107.9
1420	CAP12_c1085_283	108.02
1421	Xbarc188	108.1
1422	XksuG34	108.2
1423	wPt-1403	108.3
1424	wPt-9032	108.5
1425	wPt-6975	108.6
1426	CA679329b	108.8
1427	P78/M72.4	108.9
1428	Xgwm0153	109.03
1429	rPt-7906	109.2
1430	Xbcd441	109.9
1431	XgbxG160	109.9
1432	Xgwm806	110.2
1433	Xgwm0274	111.2
1434	Xgwm268	111.2
1435	Xgwm124	111.8
1436	Xwhs179	111.8
1437	Xbarc61	111.8
1438	XWB188h	111.8
1439	RAC875_c1785_366	112.02
1440	Xgwm1521	112.68
1441	Xcmwg733a	112.8
1442	P78/M92.2	112.8
1443	Xmwg676	112.8
1444	Xcdo1196	113.8
1445	Xgwm0124	114.4
1446	Xgwm0268	114.52
1447	RAC875_c9082_267	115.42
1448	Xmwg69	115.8
1449	Xgwm0806	115.94
1450	Xgpw2071	116.8
1451	M67/P77.5	116.8
1452	Xbcd442	116.8
1453	Xksug34	117.31
1454	M51/P65.3	117.8
1455	Xutv1425	118.3
1456	BE419757	118.4
1457	Tdurum_contig4904_2923	119.45
1458	Xutv704	119.7
1459	Xfba178	119.7
1460	wPt-0459	120.1
1461	Xgwm544	121.3
1462	Xmwg984	121.4
1463	Xglk259	121.4
1464	Xbcd21	121.4
1465	Xgwm1583	122.08
1466	Xfbb275	122.4
1467	Xfba309	123.4
1468	wPt-2257	124.1
1469	Xfbb260a	124.3
1470	wPt-7066	124.7
1471	BS00028747_51	124.79
1472	wPt-9809	124.9
1473	Xbcd508	127.1
1474	Xfba294	127.1
1475	wPt-0097	127.2
1476	Xpsp3100	128.9
1477	Xfba134	128.9
1478	Xcdo1189	130.9
1479	Xbcd1261	130.9
1480	Xbcd1514	131.9
1481	wPt-3475	132.9
1482	Xcfa2147	132.9
1483	wPt-0944	133
1484	wPt-2526	133.5
1485	wPt-4129	133.9
1486	wPt-4532	134
1487	F79	134.6
1488	wPt-5034	134.8
1489	wPt-5061	134.9
1490	rPt-2940	135.2
1491	wPt-5281	135.5
1492	XS13M61(430)	135.9
1493	wPt-5316b	136.5
1494	TC81688	139.2
1495	wPt-5907	140.8
1496	wPt-2205	141.4
1497	wsnp_Ex_c38849_46284348	141.43
1498	Tdurum_contig61914_169	142.32
1499	wPt-4688	143.1
1500	Xbcd1562	144.4
1501	F109	144.6
1502	wPt-8832	149.7
1503	rPt-5412	150.3
1504	Xwmc830	150.6
1505	Xwmc719	150.7
1506	BS00000010_51	152.73
1507	Xwmc44	153.2
1508	Xhbe248	170.4
1509	TC88378	174.6
1510	Xcfa2292	175.7
1511	Xcdo346	176.7
1512	Xfba34	178.7
1513	Xfba268	178.7
1514	Xwmc367	180.2
1515	Xgwm0259	182.9
1516	Xgwm259	184.4
1517	Xgwm328	184.7
1518	Tdurum_contig84791_198	184.97
1519	Tdurum_contig10354_170	185.05
1520	Tdurum_contig10354_270	185.23
1521	Kukri_c44604_203	185.28
1522	RAC875_rep_c118984_119	185.3
1523	Tdurum_contig8669_131	185.36
1524	Tdurum_contig8669_296	185.36
1525	Xgwm793	185.7
1526	Xgpw1077	185.7
1527	Xgwm0818	185.7
1528	BS00021667_51	186.15
1529	wPt-3571	186.3
1530	Excalibur_c5888_169	186.31
1531	Kukri_c59535_186	186.32
1532	Tdurum_contig45965_563	186.35
1533	Excalibur_c5888_641	186.35
1534	Kukri_c59535_393	186.35
1535	BS00021697_51	186.42
1536	Tdurum_contig13879_429	186.6
1537	Xfba266	186.7
1538	Excalibur_c55186_351	186.74
1539	wPt-4721	186.8
1540	wPt-6142	186.8
1541	Tdurum_contig13879_919	186.87
1542	wsnp_Ex_c17990_26770800	187.25
1543	wsnp_BE446672B_Ta_2_1	187.25
1544	Tdurum_contig51922_676	187.26
1545	Kukri_c16608_761	187.26
1546	RFL_Contig2550_679	187.26
1547	Tdurum_contig9144_222	187.26
1548	Excalibur_c25640_110	187.26
1549	RFL_Contig4538_657	187.31
1550	Tdurum_contig1631_240	187.32
1551	wsnp_Ex_c750_1474184	187.34
1552	Tdurum_contig60566_269	187.34
1553	RAC875_rep_c111730_97	187.34
1554	RAC875_c3001_1236	187.37
1555	BS00021877_51	187.37
1556	Ex_c6112_1248	187.5
1557	wsnp_Ex_c750_1474351	187.5
1558	wsnp_Ex_c750_1474300	187.5
1559	BS00067000_51	187.59
1560	wsnp_Ku_c13952_22097856	187.86
1561	XksuE11	188.4
1562	Xwmc728	188.4
1563	Xgwm1139	189.2
1564	BS00027006_51	189.32
1565	RAC875_c37075_283	189.32
1566	Xmwg912	189.4
1567	XksuI27	190.4
1568	Xgwm1364	191.1
1569	Xwmc113	191.4
1570	Xgwm140	191.4
1571	P36/M67-1	191.4
1572	Xgwm3166	191.7
1573	Xgwm1541	192.3
1574	Xgwm0659	192.3
1575	Xbarc80	193.9
1576	Lr46	194.9
1577	Yr29	194.9
1578	RAC875_rep_c105597_205	195.02
1579	Xksui27	195.1
1580	wPt-9028	195.2
1581	wPt-5253	195.3
1582	wPt-8866	195.4
1583	wPt-2968	195.9
1584	wPt-5915	196.3
1585	wPt-1973	196.4
1586	wPt-5721	196.6
1587	wPt-3950	196.8
1588	tPt-6091	197.3
1589	wPt-1672	197.3
1590	wPt-1786	197.4
1591	wPt-4361	197.5
1592	Xgwm659	198.2
1593	RAC875_c9770_123	198.21
1594	wPt-2485	198.7
1595	CA677684a	199.8
1596	Xgwm0140	200.5
1597	Xcwem32	202.6
1598	wPt-4651	202.7
1599	wPt-5577b	203.2
1600	wPt-8245	203.3
1601	wPt-7746	203.3
1602	wPt-1770	203.3
1603	wPt-1313	203.3
1604	Swes947	204.6
1605	Xgwm1719	204.9
chr=3
lg=3
1606	D1.1_ctg10323	0
1607	Xbcd1431c	0
1608	D1.1_ctg10469	0
1609	D1.1_ctg8730	0
1610	D1.1_ctg6064	0
1611	D1.1_ctg8441	0
1612	Xfbb322	0
1613	Xmtd161b	0
1614	Lr21	0
1615	D1.1_ctg18	0
1616	Lr60	0
1617	D1.1_ctg9093	0
1618	Xgwm155	0
1619	Xwg184	1
1620	XgbxG035d	1
1621	Xbcd1661	1
1622	Xfba167	2
1623	Xcfa2170	2
1624	Xfbb293	2
1625	Xgpw2255	3
1626	Xwmc153	3
1627	Xwmc173	3
1628	Xubp19.2	4
1629	Xmwg570	4
1630	Xfbb250a	4
1631	D1.1_ctg3776_1	5
1632	XksuE19	5
1633	P32/M49-1	5
1634	P34/M51-304	5
1635	P39/M49-178	5
1636	Xgdm0033	5.3
1637	Xcdo388b	6
1638	Xmwg938b	6
1639	D1.1_ctg794	6
1640	D1.1_ctg19	6
1641	D1.1_ctg9381	6
1642	Xpsr11(Glu-3)	6
1643	XgbxR698b	6
1644	D1.1_ctg11242	6
1645	Xgwm1223	6.9
1646	Rg2	7
1647	Xmwg837b	7
1648	Xmwg68	7
1649	XksuD14a	7
1650	Xfba199	7
1651	Xabc156	7
1652	Xgwm147	9.8
1653	Xfbb237a	11
1654	XgbxG746	11
1655	D1.1_ctg4584	11
1656	Xfbb234b	11
1657	D1.1_ctg11431	11
1658	D1.1_ctg3156	11
1659	Xmta16b	11
1660	D1.1_ctg11208	11
1661	XksuF43a	11
1662	D1.1_ctg6495	11
1663	D1.1_ctg8678	11
1664	Xfbb67c	11
1665	Xhor12b	11
1666	Xgpw2067a	11
1667	D1.1_ctg12342	11
1668	Xbcd1434	11
1669	D1.1_ctg4680	11
1670	wPt-9181	11
1671	Glu-D3	12.3
1672	Gli-D1	13.1
1673	Xksud14	13.52
1674	Xwhs179.1	13.8
1675	H22	13.8
1676	Xmwg60b	13.8
1677	Xwmc85	13.8
1678	Xfba329	14.8
1679	Xgpw363	14.8
1680	Xgpw1170	14.8
1681	Xfbb260b	14.8
1682	Xfbb196	14.8
1683	Xfbb319b	14.8
1684	Xgwm264	14.8
1685	Xgdm33	16.7
1686	Xgdm33c	17.4
1687	Xmwg938	19.86
1688	Xgwm4705	25.04
1689	Xbarc149	25.04
1690	Xwmc147	28.04
1691	Xgwm0033	29.44
1692	BS00000744_51	29.96
1693	wsnp_Ex_c41048_47969948	30.28
1694	wsnp_JD_c3091_4079762	30.32
1695	BobWhite_c359_1026	30.74
1696	RAC875_c10925_1887	32.51
1697	D_GDS7LZN02IXNP1_255	32.75
1698	Kukri_c7822_144	32.75
1699	Kukri_c26168_713	32.75
1700	wsnp_Ku_c7822_13408189	32.75
1701	Xgwm1640	33.34
1702	Xgwm33	33.64
1703	Xwmc432	34.14
1704	Xpsr1327	34.14
1705	P34/M511	35.14
1706	Xgwm33c	35.24
1707	Xwmc336	35.74
1708	Xfba40b	35.74
1709	Xcfd15	35.74
1710	P39/M49-8	35.74
1711	Xgwm33.3	36.74
1712	Kukri_c54820_382	37.77
1713	Xcfd61	39.04
1714	Kukri_c20062_389	39.53
1715	Xcnl7.1	39.74
1716	Xcfd58	40.44
1717	Xmwg837	40.74
1718	Xcfd21	40.94
1719	Kukri_c37718_187	43.56
1720	Xgwm0106	44.36
1721	Xwhs179.2	44.74
1722	Xmta16x	44.74
1723	Sr33	44.74
1724	Xbarc152	44.74
1725	wPt-3790	44.84
1726	wPt-3707	44.84
1727	XgpwE8b	44.94
1728	Xwmc222	44.94
1729	Xpsp3000	44.94
1730	Ogliadc	44.94
1731	Xac156	45.94
1732	wPt-3738	46.04
1733	Excalibur_rep_c105429_654	46.4
1734	Xabc156b	46.64
1735	Xcfd92	46.94
1736	wPt-4196	47.54
1737	IAAV4656	48.79
1738	Xgwm106	50.14
1739	P32/M59-2	50.14
1740	P34/M47-3	50.14
1741	D_contig14507_369	50.48
1742	D1.1_ctg3776_2	51.14
1743	XSi_2	51.14
1744	XksuE19b	51.14
1745	XgAmmA	52.14
1746	Xgwm4583	53.49
1747	XksuE18a	54.14
1748	wsnp_Ex_c10959_17801482	54.36
1749	wsnp_CAP11_c8597_3709328	57.36
1750	Xmta14a	58.14
1751	P32/M55-3	58.14
1752	wsnp_Ex_c3450_6323939	59.41
1753	XksuD14B	60.14
1754	Xhor12d	61.14
1755	Xgwm0789	64.46
1756	Xubp19.1	66.14
1757	Xgwm0603	66.53
1758	Xgwm0337	66.96
1759	Xgwm1675	67.78
1760	XksuG9	69.14
1761	D1.1_ctg5357	69.14
1762	D1.1_ctg5162	69.14
1763	TA003135-0494	69.37
1764	Xgwm848	70.24
1765	Xgwm1291	70.59
1766	Ku_c16809_845	70.91
1767	BobWhite_c1488_299	71.32
1768	Xbarc119	72.64
1769	Xcdo89	72.94
1770	wPt-0413	73.24
1771	wPt-9380	73.24
1772	Kukri_c18350_151	73.44
1773	wPt-7038b	73.54
1774	Xgwm191	73.74
1775	Xbcd200	73.94
1776	wPt-5503	74.64
1777	P37/M64-288	74.94
1778	Xgwm337	75.54
1779	Xgwm4603	75.73
1780	Xbarc229.1	75.94
1781	Xcdo580	76.94
1782	Xwmc489	77.24
1783	BS00070085_51	77.54
1784	Pm24	77.54
1785	Xcfd59b	77.54
1786	Xwmc216.2	77.55
1787	Xcdo1173	77.94
1788	Excalibur_c16452_624	78.16
1789	Xgwm4665	78.3
1790	Xgwm603	78.34
1791	BS00046672_51	78.81
1792	Xcfd59	78.94
1793	D1.1_ctg10420	79.04
1794	D1.1_ctg7447	79.04
1795	P40/M51-8	79.04
1796	P39/M39-5	79.04
1797	P34/M50-8	79.04
1798	D1.1_ctg620	79.04
1799	D1.1_ctg8782	79.04
1800	P41/M61-7	79.04
1801	P36/M68-2	79.04
1802	Xbarc99	79.04
1803	Xbcd22	79.04
1804	Xcfd72	79.14
1805	Kukri_c19622_131	79.2
1806	Xgwm0848	79.38
1807	RAC875_c9594_1289	79.43
1808	Xcfd65	80.44
1809	Xwmc429	80.84
1810	Xgwm0934	81.62
1811	BS00079095_51	81.78
1812	P35/M39-5	81.84
1813	Xgwm0903	82.08
1814	Xgwm3165	82.21
1815	Xgdm19	82.3017
1816	Xgwm1049	82.32
1817	Xwmc419	82.38
1818	BS00049071_51	82.47
1819	IAAV3422	82.47
1820	BS00049072_51	82.47
1821	D_contig32652_163	82.63
1822	Excalibur_c19237_895	82.65
1823	Xgwm131	82.68
1824	Xgwm0458	82.96
1825	BS00031658_51	83.12
1826	wsnp_Ex_c3831_6966926	83.8
1827	Xwmc216.1	84.09
1828	Xbarc148	84.44
1829	Xgdm0019	84.46
1830	Xgwm608	84.64
1831	IACX8280	84.72
1832	BobWhite_c10977_834	84.82
1833	wsnp_Ex_c57601_59245380	84.82
1834	BS00014671_51	84.82
1835	IAAV2840	84.82
1836	BS00004282_51	84.82
1837	wsnp_Ex_c6920_11929748	84.82
1838	wsnp_Ex_c1318_2520706	84.82
1839	wsnp_Ex_c57601_59245549	84.83
1840	Xbarc229	84.84
1841	wsnp_Ku_c2624_4986980	84.88
1842	TA004358-0724	84.88
1843	wsnp_Ku_c7266_12551048	84.88
1844	wsnp_Ex_c6920_11928994	84.88
1845	wsnp_Ex_c25974_35235456	84.88
1846	D_GBF1XID01DNWRS_378	84.88
1847	RAC875_c43831_91	84.88
1848	Ku_c5560_2665	84.88
1849	D_contig06122_208	84.88
1850	wsnp_Ku_c5560_9853214	84.88
1851	wsnp_Ku_c5560_9851459	84.88
1852	RAC875_c3604_1527	84.88
1853	XcsEND2-4	84.94
1854	Xbarc162	84.94
1855	wsnp_Ex_c3831_6965890	85.36
1856	Xgwm458	85.64
1857	Kukri_c12758_2101	85.65
1858	Excalibur_c8188_243	85.79
1859	Kukri_c6051_640	86.16
1860	RAC875_c30569_210	86.23
1861	Xbarc240	86.24
1862	wsnp_Ex_c15396_23659859	86.34
1863	Ra_c21676_178	86.34
1864	RAC875_c49612_102	86.35
1865	Xwmc339	86.64
1866	BS00082503_51	86.66
1867	BS00022768_51	86.66
1868	Xgwm4881	86.69
1869	IAAV4866	86.81
1870	Excalibur_c48317_242	86.89
1871	Xgwm4780	87.2
1872	Xwmc590	87.34
1873	WDREB2	87.4121
1874	RAC875_c87321_108	87.48
1875	BS00075001_51	87.48
1876	GENE-0511_484	87.48
1877	wsnp_Ex_rep_c66423_64641680	87.48
1878	wsnp_Ex_c18665_27541568	87.5
1879	Xgwm4599	88.28
1880	Xgwm4810	88.5
1881	BobWhite_c4236_410	88.58
1882	D1.1_ctg839	88.94
1883	Xfbb377d	88.94
1884	D1.1_ctg5940	88.94
1885	RAC875_c4135_1028	89.69
1886	Xbarc169	89.94
1887	Xgwm4843	90.03
1888	wPt-7711	90.74
1889	Xwmc216	90.74
1890	wPt-8854	90.74
1891	wPt-0077	90.94
1892	Xcfd19	91.14
1893	Xbcd402	92.44
1894	wPt-3945	93.44
1895	P31/M52-3	93.44
1896	wPt-9857	93.64
1897	wPt-4988	94.34
1898	P36/M54-8	94.44
1899	D1.1_ctg9710	95.44
1900	D1.1_ctg3072	95.44
1901	Xfba383	95.44
1902	D1.1_ctg4968	95.44
1903	Xpsr634	95.44
1904	D1.1_ctg8047	95.44
1905	Xfba8	95.44
1906	D1.1_ctg4533	95.44
1907	Xfba118a	96.44
1908	wPt-3743	96.94
1909	BS00063907_51	97.06
1910	Xglk558	97.44
1911	BS00003816_51	97.9
1912	BS00040568_51	97.92
1913	Glu-D1	98.04
1914	Xbcd1150Dra	98.44
1915	D1.1_ctg7989	98.44
1916	Xfba250b	98.44
1917	D1.1_ctg6012	98.44
1918	D1.1_ctg1364	98.44
1919	wsnp_Ex_c6378_11087794	98.85
1920	Xwmc36	99.44
1921	Xcfa2129	99.64
1922	wsnp_Ex_c35886_43950574	99.7
1923	Xcfd48	99.74
1924	wsnp_Ex_c35886_43949442	99.99
1925	Xbarc62	100.44
1926	Xmwg967	100.44
1927	D1.1_ctg11375	100.44
1928	wsnp_Ex_c35886_43950102	100.5
1929	Xgdm126	101.44
1930	BS00093390_51	101.7
1931	Xcfd19a	102.34
1932	Xwmc93	103.34
1933	Xwmc673	103.84
1934	Xwmc261	103.84
1935	Xfbb194	103.84
1936	Xwmc732	104.04
1937	Xpsr544	104.64
1938	RAC875_c51177_261	105.01
1939	Xcfd48b	105.04
1940	BS00064881_51	105.61
1941	Xcdo312	105.64
1942	Xgpw357	106.64
1943	Xgwm4857	107.18
1944	XksuD49	108.64
1945	Xgpw2118	108.64
1946	Xgwm4867	108.67
1947	wPt-6059	109.14
1948	Xgwm55	109.34
1949	Xgwm4795	109.45
1950	XksuG55	109.64
1951	D1.1_ctg7441	109.64
1952	Xmta17c	109.64
1953	Xgpw315	109.64
1954	Xcfd63	110.24
1955	Xgwm0642	110.53
1956	XksuG2	111.14
1957	D1.1_ctg6587	111.14
1958	Xgwm642	111.14
1959	Xfbb90b	111.14
1960	D1.1_ctg4643	111.14
1961	Xksug55	111.25
1962	Xksug2	112.2
1963	Xfba268	113.14
1964	Xfbb12	113.14
1965	Xcfd83	113.14
1966	Xcfd28	113.14
1967	Excalibur_c50856_63	113.33
1968	Xgwm0820	113.63
1969	Xgpw360	114.14
1970	P36/M47-5	114.14
1971	Xmwg733c	115.14
1972	Xbcd1930	115.14
1973	D1.1_ctg1648	115.14
1974	D1.1_ctg2680	115.14
1975	D1.1_ctg1075	116.14
1976	Xcdo105	116.14
1977	D1.1_ctg5094	116.14
1978	Xgwm820	116.14
1979	GENE-0129_110	116.79
1980	Xwmc813	117.24
1981	Xcmwg733.3	117.24
1982	Xgwm1012	117.45
1983	Xcmwg695	118.24
[truncated: 10,044 more rows]

## Sheet: Table S5
mapName=RIL-TKW-consensus
Organism Genus=unknown
Organism Species=unknown
crossType=unknown
popSize=0
mappingCrossType=unknown
mappingFunction=unknown
mapUnit=cM
mapExpansion=0
mapQuality=0
locusLocation=1
chr=8
lg=8
1	RAC875_c33881_1227	0
2	IAAV8162	1.1
3	Kukri_c17659_536	1.5
4	Tdurum_contig67690_183	4.8
5	Excalibur_c8284_580	5.2
6	Excalibur_c2820_1626	6.4
7	GENE-1900_115	7.1
8	GENE-4761_106	7.5
9	Tdurum contig81690_353	8.3
10	Kukri_c66923_217	12
11	RAC875_c14102_175	12.4
12	Excalibur_rep_c鹿11221_79	12.8
13	RAC875_C3138_224	13.6
14	Xgwm566-3A	16.5
15	RAC875_c104590_78	16.9
16	wsnp_Exc4927_8772847	20.8
17	JD_c35530_365	21.2
18	wsnp_Ex_c7967_13522958	24.6
19	TA004724-0791	25.1
20	IWB81141	25.5673
21	IWB64176	25.5673
22	IWB5790	25.5673
23	IWB73672	25.5673
24	IWB71815	25.5673
25	IWB71498	25.5673
26	IWB71814	25.5673
27	IWB80150	25.5673
28	IWB41429	25.5673
29	IWB31170	25.5673
30	IWB62540	25.5673
31	IWB71813	25.5673
32	IWB72133	25.9673
33	IWB27728	25.9673
34	IWB53999	25.9673
35	IWB3917	25.9673
36	IWB53709	25.9673
37	IWB72020	25.9673
38	IWB23205	25.9673
39	IWB31196	25.9673
40	Excalibur_c19108_321	26.2
41	IWB41710	26.3673
42	IWB72138	26.3673
43	IWB72136	26.3673
44	IWB74350	26.3673
45	IWB44439	26.3673
46	IWB72137	26.3673
47	IWB72135	26.3673
48	IWB74349	26.3673
49	IWB26097	26.3673
50	IWB72134	26.3673
51	IWB59693	26.3673
52	RAC875_C79844_323	26.6
53	IWB13388	27.2673
54	IWB4400	27.2673
55	IWB62088	27.2673
56	Tdurum_contig10958_356	27.4
57	IWB32635	27.6673
58	IWB72064	27.6673
59	IWB13576	27.6673
60	IWB57990	27.6673
61	IWB9060	29.4673
62	IWB54306	29.4673
63	IWB30730	29.4673
64	IWB62613	29.4673
65	IWB43766	29.4673
66	IWB57532	29.4673
67	IWB53981	29.4673
68	IWB12194	29.4673
69	IWB53980	29.4673
70	IWB79178	29.4673
71	IWB79180	29.4673
72	IWB40591	29.4673
73	IWB73929	29.4673
74	IWB29792	29.4673
75	IWB40813	29.4673
76	IWB50465	29.4673
77	IWB8037	29.4673
78	RAC875_c34454334	29.5
79	BobWhite_c17906_121	30.4
80	Tdurum_contig94838_196	30.8
81	IWB65737	31.2673
82	IWB57531	31.2673
83	IWB22990	31.2673
84	IWB49924	31.2673
85	IWB11317	31.2673
86	IWB53982	31.2673
87	IWB64711	31.2673
88	IWB6430	31.2673
89	P78/M92.3	33.1673
90	TEL3B	33.1673
91	Tdurum_contig11297_358	33.1673
92	Tdurumcontig41261_243	33.1673
93	Xbcd907	33.1673
94	Xgwm4017	34.7673
95	Xfba189a	35.1673
96	M21/P76.3	36.1673
97	BS00063245_51	36.2273
98	Tdurum_contig6693_787	36.5
99	wsnp_BE4893268_Ta_2_1	36.9
100	P78/M43.11	37.1673
101	BobWhite_c16847343	38.1
102	XWB133j	38.1673
103	XgpwE11a	38.1673
104	Xpsr913	38.1673
105	XWB075j	38.1673
106	XWB147j	38.1673
107	Xpsr345.1	38.1673
108	barc75	38.2267
109	IWB12932	38.7673
110	RAC875_C66327_209	38.9
111	wPt-11391	39.0673
112	P78/M59.2	39.1673
113	XE3M3	39.1673
114	IWB3026	40.0673
115	IWB6054	40.0673
116	IWB73916	40.0673
117	XMXE8M3m	40.1673
118	Xbcd907.1	40.1673
119	Stb2	40.1673
120	IWB79358	40.4673
121	IWB4344	40.4673
122	IWB68173	40.4673
123	IWB68172	40.4673
124	IWB66635	40.4673
125	IWB75221	40.4673
126	IWB985	40.4673
127	IWB12053	40.4673
128	RAC875_c55214_932	41.7
129	wsnp_Ra_c12935_20587578	42.1
130	Xfbb147a	42.1673
131	XksuG30a	42.1673
132	wsnp_Ku_c19631_29148397	42.8
133	Xbarc75	43.1673
134	Sr2	43.1673
135	QSng.sfr-3B	43.1673
136	Xbarc180	43.3673
137	IACX9430	43.6
138	TC89014	43.6673
139	Xksug53	44.2673
140	wPt-1162	44.4673
141	Xwmc430a	44.5673
142	Xgwm1034	44.8673
143	Xgwm389	44.9673
144	Xwmc674	45.4673
145	Xgwm533a	47.0673
146	Xfba190.2	47.0673
147	Xfbb156a	47.0673
148	Xgwm289	47.1272
149	Xmag2095	47.5673
150	XksuG53	47.8673
151	Tdurum_contig33168_461	48.1
152	act/ctc-2	48.7453
153	Xbarc133	48.8673
154	Xbarc147	48.8673
155	Xfba311	48.8673
156	IWB73877	48.8673
157	IWB32683	48.8673
158	IWB73453	48.8673
159	IWB14117	48.8673
160	IWB74764	48.8673
161	IWB13827	48.8673
162	IWB60771	48.8673
163	IWB73471	48.8673
164	BobWhite_c42781_98	48.9
165	Xgwm0779	49.1673
166	RAC875_rep_c82061_78	49.7
167	wPt-7264	49.8673
168	cfb3296	50.0003
169	Excalibur_c14999_712	50.1
170	wPt-7225	50.2673
171	RFL_Contig5682_86	50.4
172	wPt-5697	50.4673
173	Xcfd79b	50.5673
174	P78/M69.5	50.5673
175	IWB75533	50.6673
176	IWB34925	50.6673
177	IWB29378	50.6673
178	IWB75532	50.6673
179	IWB48450	50.6673
180	IWB32690	50.6673
181	IWB9212	50.6673
182	IWB35202	50.6673
183	IWB74707	50.6673
184	IWB32689	50.6673
185	IWB9415	50.6673
186	IWB11578	50.6673
187	IWB11577	50.6673
188	IWB29377	50.6673
189	wsnp_Ex_c238_460841	50.8
190	Ku_c35453_498	50.8573
191	cfp56	50.8605
192	gwm389	50.8841
193	wsnp_Ku_c663_1368085	50.9373
194	JD_c6012_1567	50.9373
195	wsnp_Ra_c18153_27161629	50.9373
196	wPt-1615	50.9885
197	IWB12963	51.1673
198	IWB72604	51.1673
199	IWB72605	51.1673
200	IWB24337	51.1673
201	IWB72603	51.1673
202	BS00099327_51	51.2
203	Ku_c663_1896	51.2973
204	wPt-8446	51.3885
205	gpw7774	51.5412
206	Xfbb166.1	51.5673
207	Xpsr375.5	51.5673
208	Lr27	51.5673
209	Xpsr567.2	51.5673
210	cfb3530	51.7884
211	aac/cta-6	51.8624
212	Excalibur_c55621_291	52
213	cfb3119	52.0357
214	cfp78	52.581
215	wPt-2757	52.7208
216	Kukri_rep_c114890_212	52.8
217	Xgwm0493	52.9673
218	barc147	53.1267
219	barc102	53.2022
220	Tdurum_contig63030_778	53.6
221	wPt-10503	53.7673
222	TC89014a	53.8657
223	M62/P64.7	53.9673
224	QFhs.ndsu-3BS	53.9673
225	Xgwm493	53.9673
226	F103	54.1673
227	gwm493	54.1925
228	wPt-1620	54.2133
229	wPt-10291	54.3673
230	wPt-10388	54.3673
231	wPt-1081	54.6199
232	wPt-6129	54.6673
233	Xbarc87	54.6673
234	wPt-10239	55.1673
235	Xcfd79	55.4673
236	Xwmc754	55.4673
237	Tdurum_contig70783_1395	55.6
238	wmc222	55.6976
239	Tdurum_contig70783_1632	56
240	Xbarc92	56.3673
241	IACX11287	56.4
242	D_520704	56.4495
243	wPt-1516	56.7673
244	Kukri_rep_c102334_1871	56.9
245	Xblt4.1	57.0673
246	Xcdo460	57.0673
247	Xcdo583a	57.0673
248	agg/cat-3	57.0927
249	wPt-5209	57.3673
250	wPt-5522	57.3673
251	wPt-1542	57.3673
252	wPt-1132a	58.1673
253	Xbcd1418	58.2673
254	Stb14	58.2673
255	wPt-800213	58.5673
256	D_520391	58.7418
257	BF293133_75	58.8267
258	Xbarc268	58.9307
259	Xtam47.2	59.2673
260	Xbcd809a	59.2673
261	Xwmc43a	59.2673
262	wPt-11454	59.4673
263	wPt-744251	59.6452
264	wPt-10372	59.8673
265	Excalibur_c50808_326	60.3073
266	Xfbb185	60.4673
267	XATPase.1	60.4673
268	D_521656	60.5587
269	D_521287	60.6673
270	IWB65997	60.7106
271	IWB73813	60.9673
272	IWB59502	60.9673
273	tPt-1079	60.9673
274	IWB67233	60.9673
275	IWB7760	60.9673
276	IWB72675	60.9673
277	IWB10653	60.9673
278	wPt-1171	61.5742
279	wPt-2426	61.6673
280	cfd79	61.7546
281	Xbcd1380A	61.7673
282	wPt-2858	61.8732
283	IWB12009	61.9682
284	IWB41105	62.0106
285	wPt-7341	62.4673
286	wPt-8855	62.4673
287	P38/M61-4	63.0673
288	Xbcd1278	63.0673
289	D_519751	63.1673
290	wPt-7984	63.3673
291	wPt-729808	63.5792
292	wPt-3260	63.8762
293	wPt-8079	64.0673
294	gwm533	64.245
295	wPt-666964	64.3476
296	XksuE3	64.3673
297	Xglk683/Sun2	64.3673
298	D_304576	64.7673
299	barc087	64.8547
300	wPt-10333	64.9673
301	Xcau619	65.5673
302	Xtam61.1	65.5673
303	Xmag501	65.8673
304	Xwmc430b	65.9673
305	wPt-731146	66.2323
306	Xgpw1107	66.6673
307	wPt-2757a	67.3673
308	wPt-3609	67.4673
309	wPt-1081a	67.4673
310	Xtam61	68.0273
311	wPt-9066	68.2795
312	Xwmc597	68.3673
313	wPt-10972	68.613
314	TA002966-0294	68.7
315	wPt-7212	68.8673
316	Xgwm533b	68.8673
317	wPt-9410	68.9673
318	wPt-3598	68.9673
319	wPt-5064	69.0673
320	wPt-9586	69.2763
321	wPt-667324	69.7443
322	wPt-741584	69.7763
323	Hu_c101932_436	69.8
324	wPt-0302	70.0673
325	wPt-3536	70.0673
326	wPt-669355	70.3842
327	wPt-7486	70.6852
328	wPt-731524	70.8476
329	wPt-10714	71.1673
330	wPt-5916	71.3707
331	RFL_Contig6099_1363	71.8
332	Xfbb1851	72.1673
333	Excalibur_c25566_1000	72.2944
334	ksm45	72.336
335	cfp1676	72.8462
336	wPt-741750	72.9048
337	wPt-731002	72.9062
338	TA002623-1271	73
339	Xcfd28	73.1673
340	Xbarc176	73.5585
341	cfb3034	73.5701
342	wPt-667895	73.6909
343	Xwmc623	74.0673
344	wPt-741413	74.439
345	Xglk538a	74.6673
346	Xbarc102	74.6673
347	barc87	74.6902
348	Xgwm1037	75.2273
349	IWB6987	75.938
350	wPt-0267	76.039
351	wPt-7132	76.1673
352	wPt-9012	76.1673
353	wPt-4653	76.2673
354	IWB3061	76.3252
355	IWB20561	76.338
356	wPt-1867	76.3796
357	Xwmc808	76.6673
358	IWB71177	76.7124
359	IWB24328	76.7252
360	IWB69624	76.7252
361	IWB60598	76.7252
362	IWB42033	76.7252
363	IWB42995	76.7252
364	IWB41649	76.7252
365	wPt-730629	76.9215
366	wPt-7961	76.9769
367	wPt-731120	77.0493
368	IWB29048	77.0996
369	IWB62071	77.1124
370	IWB45716	77.1124
371	IWB61987	77.1124
372	IWB38850	77.4867
373	IWB49982	77.4996
374	Xbarc121	77.5863
375	IWB56949	77.8739
376	IWB42771	77.8867
377	IWB11046	77.8867
378	IWB52965	77.8867
379	IWB62905	77.8867
380	IWB24679	77.8867
381	IWB79920	77.8867
382	IWB26261	77.8867
383	IWB63252	77.8867
384	IWB42446	77.8867
385	IWB63011	77.8867
386	IWB24678	77.8867
387	IWB33758	77.8867
388	IWB21926	77.8867
389	IWB34153	77.8867
390	IWB35832	77.8867
391	IWB79891	77.8867
392	IWB24681	77.8867
393	IWB28825	77.8867
394	IWB80400	77.8867
395	IWB24680	77.8867
396	IWB24683	77.8867
397	IWB42474	77.8867
398	IWB65864	77.8867
399	IWB34378	77.8867
400	IWB62555	77.8867
401	IWB78020	77.8867
402	IWB37431	77.8867
403	IWB32713	77.8867
404	IWB50435	77.8867
405	IWB78021	77.8867
406	IWB24469	77.8867
407	IWB245	77.8867
408	IWB27781	77.8867
409	IWB56124	77.8867
410	IWB56125	77.8867
411	IWB54939	77.8867
412	IWB7467	77.8867
413	IWB6350	77.8867
414	IWB1657	77.8867
415	wPt-6358	78.0762
416	wPt-9010	78.1673
417	wPt-4842	78.3673
418	tPt-6487	78.7673
419	wPt-4739	79.1673
420	Xwmc679	79.2673
421	Xgwm285.2	79.4673
422	wmc43	79.5736
423	wPt-741201	79.6052
424	RAC875_c5427_447	79.8873
425	BS00059416_51	79.9373
426	Xgwm285.1	79.9673
427	BS00085434_51	79.9773
428	BS00105878_51	79.9773
429	wPt-6335	80.0673
430	tplb0044b20_1610	80.1673
431	wPt-7860	80.3673
432	Kukri_c13345_481	80.5173
433	BS00052057_51	80.6973
434	wPt-7907	80.6975
435	wPt-8828	80.7673
436	wPt-10436	80.8673
437	Excalibur_c18410_136	80.8773
438	Kukri_rep_c94476_152	80.8773
439	BS00077967_51	80.8773
440	Excalibur_c5309_286	80.8773
441	Ku_c24974_674	80.8773
442	Excalibur_c18410_251	80.8773
443	wPt-0325	80.8869
444	wPt-1935	80.9639
445	wPt-11252	80.9869
446	wPt-10538	80.9869
447	wPt-4403	80.9869
448	wsnp_Ex_c8208_13870372	81.0073
449	Xgwm0533	81.1673
450	Excalibur_c35203_334	81.2373
451	BS00072993_51	81.4673
452	wsnp_Ex_c57007_58898157	81.4673
453	Ra_c35_3184	81.4673
454	BS00072994_51	81.4673
455	Excalibur_rep_c111619_724	81.4673
456	wsnp_Ex_rep_c101457_86818610	81.4673
457	IAAV5302	81.6873
458	wPt-5432	81.7673
459	Tdurum_contig8365_433	82.1873
460	Xwmc500	82.2673
461	BS00054326_51	82.2873
462	Xcdo395	82.3673
463	cfp3430	82.4377
464	RAC875_c1997_2590	82.4573
465	wPt-2961	82.4673
466	RAC875_c42186_335	82.6273
467	IAAV6566	82.6273
468	wPt-9107	83.2673
469	Xbarc158.	83.3674
470	Xbarc158	83.3674
471	Ku_c12345_328	83.4573
472	wPt-4035	83.5663
473	IWB71531	83.7544
474	RAC875_c26639_367	83.7773
475	BS00092492_51	83.8973
476	RFL_Contig1456_1438	84.0173
477	BobWhite_rep_c55395_200	84.1273
478	wPt-4428	84.3444
479	wsnp_Ex_c3907_7088011	84.4273
480	Ra_c14132_2575	84.4273
481	Kukri_c908_155	84.4673
482	RAC875_c583_1505	84.5473
483	IACX799	84.6173
484	IWB78410	84.6253
485	wPt-6742	84.8673
486	wsnp_Ex_rep_c66893_65301351	85.0073
487	Xgwm1647	85.0673
488	wPt-667891	85.1861
489	Xwmc43	85.2673
490	Excalibur_c47250_726	85.3173
491	wsnp_Ex_c25573_34834321	85.3973
492	IWB75323	85.4961
493	IWB57308	85.5253
494	Xwmc51	85.5673
495	wPt-0688	85.9038
496	Excalibur_c82500_491	85.9073
497	wsnp_Ex_rep_c68193_66971396	86.0473
498	wsnp_Ex_c52557_56115459	86.1873
499	RAC875_c30507_292	86.3273
500	wPt-0672	86.3673
501	BS00047205_51	86.5173
502	wsnp_Ex_c64005_62987067	86.6873
503	wPt-8990	86.8673
504	wPt-10005	86.8673
505	BS00047204_51	86.8673
506	wsnp_Ex_c11893_19077166	86.8673
507	IAAV4835	86.8673
508	wPt-10230	86.8673
509	wPt-10277	86.8673
510	wPt-4431	86.8673
511	wPt-9250	86.8673
512	gwm0181	87.0635
513	RAC875_c36433_497	87.0873
514	wsnp_Ex_c8715_14590273	87.1373
515	BS00010332_51	87.1473
516	RAC875_c17735_569	87.1773
517	wsnp_Ra_c8570_14489763	87.1773
518	BobWhite_rep_c66990_294	87.1773
519	RAC875_rep_c74125_721	87.1773
520	RAC875_c583_542	87.1773
521	Kukri_c12361_641	87.1773
522	ww7.2	87.2865
523	BS00026471_51	87.2932
524	Xwmc78	87.3673
525	wsnp_Ex_c3040_5616383	87.3773
526	RAC875_rep_c69917_755	87.4873
527	wPt-664771	87.6639
528	IAAV1797	87.7373
529	wPt-671740	87.7639
530	wPt-666681	87.7917
531	BobWhite_c23887_88	87.8273
532	GENE-2732_162	87.9773
533	BobWhite_s67413_216	87.9773
534	Kukri_c908_1645	87.9773
535	Jagger_s10976_127	87.9773
536	Kukri_rep_c107126_173	87.9773
537	wsnp_Ex_c7108_12222660	87.9773
538	wsnp_Ex_c25104_34368562	88.1473
539	wPt-0250	88.2509
540	Xgpw1108a	88.3673
541	XWB068j	88.3673
542	Xwmc007	88.3673
543	IAAV8554	88.4873
544	CAP7_c11822_124	88.5473
545	BS00041339_51	88.5473
546	IACX3426	88.5473
547	wsnp_Ra_c35520_44041887	88.5473
548	wsnp_Ku_c10196_16926860	88.5473
549	Kukri_c16599_899	88.5473
550	BS00109764_51	88.5473
551	wsnp_JD_c29407_23413291	88.5473
552	IAAV3903	88.5473
553	wsnp_Ra_c27984_37479613	88.5473
554	CAP8_c674_126	88.5473
555	RAC875_c583_1796	88.5473
556	GENE-1739_321	88.5473
557	BS00058272_51	88.5473
558	Kukri_c12361_180	88.5473
559	Kukri_c4335_775	88.5473
560	TA003701-0787	88.5473
561	Kukri_c96922_98	88.5473
562	Excalibur_c8998_469	88.5473
563	wsnp_JD_rep_c63810_40704815	88.5473
564	wsnp_Ex_c36937_44789309	88.5473
565	Kukri_rep_c114456_218	88.5473
566	RAC875_c5799_170	88.5573
567	Tdurum_contig13898_648	88.8973
568	gpw94003	89.0846
569	wPt-10221	89.1271
570	Excalibur_c24391_321	89.2073
571	wPt-10341	89.2271
572	wPt-10582	89.2271
573	wPt-0264	89.2271
574	wPt-6815	89.2271
575	wPt-4483	89.2271
576	Xgpw1146a	89.3673
577	M60/P64.11	89.3673
578	P78/M87.2	89.3673
579	Xgpw1145	89.3673
580	BS00065934_51	89.4173
581	IWB14775	89.5508
582	IWB24225	89.6961
583	IWB40524	89.6961
584	IWB25955	89.6961
585	IWB44131	89.6961
586	IWB8546	89.6961
587	IWB36511	89.6961
588	IWB70301	89.6961
589	IWB66162	89.6961
590	IWB45311	89.6961
591	IWB60904	89.6961
592	IWB73984	89.6961
593	IWB41155	89.6961
594	IWB63099	89.6961
595	IWB35034	89.6961
596	IWB44637	89.6961
597	IWB55458	89.6961
598	IWB4141	89.6961
599	IWB34188	89.6961
600	IWB21652	89.6961
601	IWB11716	89.6961
602	IWB79546	89.6961
603	IWB36433	89.6961
604	IWB69412	89.6961
605	IWB68368	89.6961
606	IWB69287	89.6961
607	IWB8544	89.6961
608	IWB62552	89.6961
609	IWB15024	89.6961
610	IWB26991	89.6961
611	IWB30268	89.6961
612	IWB22602	89.6961
613	IWB69288	89.6961
614	IWB55125	89.6961
615	cfp5109	89.9282
616	BS00046375_51	90.0373
617	Xfba91.2	90.3673
618	Xgpw1201b	90.3673
619	RAC875_c16628_500	90.4273
620	Xcft3417.2	90.7519
621	IWB42550	90.8084
622	IWB27206	90.8508
623	IWB54100	90.8508
624	wPt-3046	90.8673
625	wsnp_Ex_c3722_6786328	90.9173
626	wPt-8686	90.9673
627	Xcfe102.2	91.1657
628	IWB75481	91.1956
629	IWB55775	91.2084
630	IWB45079	91.2084
631	IWB54463	91.2084
632	IWB36501	91.2084
633	IWB967	91.2084
634	IWB35464	91.2084
635	IWB968	91.2084
636	IWB75480	91.2084
637	IWB65362	91.2084
638	wPt-1406	91.2673
639	Xfba91	91.3673
640	M83/P65.10	91.3673
641	Excalibur_c39309_171	91.5773
642	Excalibur_c25567_225	91.7573
643	Xwmc540a	91.7673
644	wPt-10541	91.8673
645	wPt-10052	91.8673
646	wPt-2784	91.8673
647	wPt-8643	91.8673
648	wPt-6008	91.8673
649	wPt-11443	91.8673
650	wPt-9495	91.8673
651	wPt-10729	91.8673
652	wPt-7357	91.8673
653	wPt-11103	91.8673
654	wPt-11194	91.8673
655	wPt-3410	91.8673
656	wPt-2567	91.8673
657	wPt-11276	91.8673
658	RAC875_c530_354	91.9473
659	wPt-1349	91.9673
660	wPt-10958	92.0673
661	Ra_c1117_1399	92.0673
662	Xwmc85.2	92.1673
663	Xscu3H03	92.1673
664	BS00009701_51	92.2373
665	wsnp_Ex_c3257_6003626	92.2373
666	RAC875_c1752_1193	92.2373
667	BS00110072_51	92.2373
668	wPt-7739	92.2601
669	rPt-5853	92.2673
670	Xw6	92.2673
671	tPt-8143	92.3673
672	wsnp_Ex_c1934_3648048	92.3873
673	RAC875_c39926_313	92.4173
674	BS00022611_51	92.4573
675	wsnp_Ex_c20168_29214721	92.4573
676	wsnp_Ex_c12220_19528388	92.4573
677	RAC875_c16281_195	92.4573
678	wsnp_Ex_c1934_3648624	92.4573
679	wPt-2013	92.4673
680	wPt-5215	92.4673
681	wPt-6066	92.4673
682	wPt-4476	92.4673
683	wPt-8692	92.4673
684	wPt-4292	92.5673
685	tPt-9273	92.5673
686	BS00094456_51	92.6673
687	gwm247	92.6791
688	RAC875_c27152_476	92.6973
689	wPt-666139	92.7018
690	wsnp_Ex_c16378_24870688	92.7073
691	BobWhite_c40087_93	92.7073
692	wsnp_Ex_c4267_7700325	92.7073
693	wsnp_Ex_c4267_7700461	92.7073
694	RFL_Contig5871_809	92.7073
695	wsnp_Ex_c29623_38630871	92.7073
696	RAC875_rep_c115371_98	92.7073
697	BS00090869_51	92.7073
698	wPt-9982	92.7673
699	wPt-8592	92.7673
700	Xgpw-7148	92.8673
701	Xbarc084	92.8777
702	Excalibur_c34069_487	92.9173
703	wPt-5244	92.9673
704	Kukri_c40034_123	93.0473
705	wPt-10969	93.0673
706	wPt-10540	93.0673
707	wPt-8356	93.0673
708	wPt-5495	93.1673
709	wPt-7677	93.1673
710	wPt-2720	93.1673
711	wPt-8126	93.1673
712	Xbarc218	93.1673
713	wPt-4777	93.1673
714	Xgwm144	93.1673
715	wPt-10389	93.1673
716	wPt-10677	93.2673
717	wPt-10420	93.2673
718	wPt-667607	93.3182
719	wPt-9088	93.3673
720	Ra_c69660_1589	93.4173
721	wPt-10552	93.4673
722	wsnp_Ex_c1982_3731697	93.4873
723	wPt-9545	93.4909
724	Xgwm1400	93.5173
725	Xgwm383	93.5673
726	wPt-7142	93.6673
727	wPt-0995	93.6673
728	wPt-2748	93.6673
729	wPt-7229	93.6673
730	wPt-9432	93.6673
731	wPt-7266	93.6673
732	wPt-7024b	93.6673
733	wPt-2403	93.6673
734	wPt-7015	93.6673
735	wPt-5716	93.6673
736	Xgwm566	93.7673
737	RAC875_c44290_511	93.9173
738	IAAV4560	93.9173
739	Kukri_c40882_312	93.9473
740	Xbarc229.2	94.0526
741	IWB60017	94.2871
742	IWB11270	94.3956
743	IWB41868	94.3956
744	IWB76269	94.3956
745	IWB64939	94.3956
746	IWB81502	94.3956
747	IWB1028	94.3956
748	IWB38025	94.3956
749	IWB77843	94.3956
750	IWB59103	94.3956
751	wPt-667261	94.4606
752	GENE-1617_188	94.5373
753	RAC875_c10595_473	94.5573
754	Xgpw1120	94.5673
755	Xfbb24	94.5673
756	BS00062827_51	94.5873
757	Excalibur_c48047_90	94.5873
758	BobWhite_rep_c64944_264	94.5873
759	RAC875_c106500_413	94.5873
760	wPt-7388	94.6041
761	wPt-9310	94.6673
762	Xbarc173	94.6673
763	wPt-10080	94.7673
764	wPt-664393	94.7818
765	wPt-10642	94.8655
766	wPt-11404	94.8662
767	wPt-10886	94.8666
768	wPT-10955	94.8672
769	wPt-1159	94.8673
770	wPt-4209	94.8673
771	wPt-9510	94.8673
772	wPt-8579	94.8673
773	wPt-2936	94.8673
774	wPt-3079	94.8674
775	wPt-1386	94.8679
776	wPt-1158	94.8679
777	wPt-2674	94.8683
778	wmc54	94.8684
779	wPt-1514	94.8689
780	BobWhite_c12281_752	94.9273
781	wPt-0544	95.0717
782	Tdurum_contig4913_705	95.0773
783	IWB70783	95.158
784	IWB32652	95.1871
785	IWB64191	95.1871
786	Kukri_rep_c107323_210	95.2973
787	JG_c1169_639	95.2973
788	wsnp_Ex_rep_c70809_69690102	95.2973
789	Ku_c25346_508	95.2973
790	BS00005265_51	95.2973
791	Tdurum_contig56661_291	95.2973
792	Ra_c9061_2115	95.2973
793	IAAV792	95.2973
794	wsnp_Ex_c7291_12517871	95.2973
795	RFL_Contig4421_1724	95.2973
796	Excalibur_c6445_223	95.2973
797	Ku_c9822_828	95.2973
798	IAAV1801	95.2973
799	BobWhite_c1093_494	95.2973
800	Kukri_rep_c107421_115	95.2973
801	wsnp_Ex_rep_c110375_92775402	95.2973
802	RFL_Contig4421_1490	95.2973
803	RAC875_rep_c77684_470	95.2973
804	wsnp_JD_c10602_11238420	95.2973
805	Jagger_c5649_59	95.2973
806	BS00091643_51	95.2973
807	GENE-1687_367	95.2973
808	wPt-10609	95.2986
809	wPt-6239	95.3673
810	wPt-11143	95.3986
811	wPt-7511	95.3986
812	wPt-10885	95.3986
813	wPT-7229	95.3986
814	wPt-6332	95.3986
815	wPt-5282	95.3986
816	wPt-10042	95.3986
817	wPt-8512	95.3986
818	wPt-10697	95.3986
819	wPt-10507	95.5924
820	Tdurum_contig44013_164	95.6273
821	IWB3505	95.6419
822	wPt-10553	95.6924
823	wPt-11476	95.6924
824	wPt-0644	95.9673
825	Xcfa2241	95.9673
826	wsnp_Ex_rep_c70809_69689636	96.1673
827	wPt-11261	96.2173
828	Xmag3356	96.2325
829	IAAV8548	96.4673
830	wPt-10407	96.5239
831	Excalibur_c5921_1315	96.6273
832	wPt-5390	96.6673
833	wPt-9879	96.7502
834	wPt-730755	96.8791
835	wPt-10008	97.0453
836	BS00066060_51	97.0573
837	Xcau6.1	97.0625
838	wPt-7614	97.0673
839	TA004228-0191	97.0673
840	BS00024783_51	97.0773
841	IACX3871	97.0773
842	Excalibur_c5182_93	97.0773
843	wPt-11160	97.123
844	wPt-8136	97.223
845	wsnp_Ku_c21818_31604716	97.2773
846	Xbarc139	97.3673
847	BS00062734_51	97.3773
848	wPt-4597	97.4673
849	wPt-1625	97.4673
850	Excalibur_c23486_1091	97.4773
851	BS00011869_51	97.4773
852	Excalibur_c80041_400	97.4773
853	Kukri_c21818_519	97.4873
854	wsnp_Ku_c4078_7436510	97.4873
855	wPt-10894	97.5234
856	BS00059525_51	97.5773
857	Tdurum_contig3507_103	97.6073
858	gpw4207	97.6464
859	IWB10777	97.7688
860	wsnp_Ku_c93664_84327484	97.8173
861	IWB57307	97.8419
862	IWB78721	97.8419
863	IWB70414	97.8419
864	IWB8047	97.8419
865	IWB65312	97.8419
866	IWB73314	97.8419
867	IWB70275	97.8419
868	IWB78385	97.8419
869	IWB65519	97.8419
870	IWB281	97.8419
871	IWB2766	97.8419
872	IWB78414	97.8419
873	IWB78415	97.8419
874	IWB8119	97.8419
875	Xgwm685	97.8673
876	Xgwm1329	97.9073
877	wPt-729904	97.9321
878	Excalibur_c11242_301	97.9973
879	wPt-5068	98.0106
880	Xfb091	98.0173
881	IWB71036	98.156
882	IWB32748	98.1688
883	IWB30529	98.1688
884	IWB24867	98.1688
885	IWB8352	98.1688
886	IWB63776	98.1688
887	IWB79685	98.1688
888	IWB25353	98.1688
889	IWB71034	98.1688
890	IWB7502	98.1688
891	IWB63202	98.1688
892	IWB65301	98.1688
893	IWB49991	98.1688
894	IWB72358	98.1688
895	IWB77752	98.1688
896	IWB22863	98.1688
897	IWB35700	98.1688
898	IWB677	98.1688
899	IWB81130	98.1688
900	IWB28828	98.1688
901	IWB29694	98.1688
902	IWB24866	98.1688
903	wPt-7568	98.2106
904	Xfbb142	98.4673
905	Xpsp3030.1	98.4673
906	RAC875_c9415_1229	98.5873
907	wPt-10490	98.6023
908	wPt-8733	98.9866
909	wPt-10682	99.0866
910	wPt-1838	99.0866
911	barc0139	99.3621
912	RAC875_rep_c113906_294	99.3673
913	M60/P64.5a	99.4673
914	Xwmc69	99.4673
915	Xgwm156	99.4673
916	wPt-9226	99.4738
917	RAC875_c20275_1619	99.5473
918	wPt-10615	99.5738
919	wPt-10542	99.6023
920	wPt-11248	99.6023
921	BS00034260_51	99.6373
922	wPt-9170	99.8673
923	BS00080158_51	99.8873
924	wPt-10732	99.961
925	BS00034257_51	100.137
926	wPt-8912	100.161
927	wPt-6395	100.161
928	Tdurum_contig67693_344	100.267
929	wPt-667562	100.285
930	RFL_Contig1291_309	100.397
931	wmc0307	100.937
932	BobWhite_rep_c50457_813	101.107
933	Kukri_rep_c107494_369	101.547
934	BS00023645_51	101.547
935	wPt-0446	101.627
936	wPt-9443	101.667
937	IAAV738	101.787
938	wsnp_Ex_c2330_4366134	102.017
939	wsnp_Ex_c22016_31191407	102.017
940	wsnp_Ex_c4769_8510104	102.017
941	wsnp_Ku_c6825_11858665	102.017
942	BS00045330_51	102.017
943	BS00045329_51	102.017
944	RAC875_rep_c112642_422	102.017
945	RAC875_c40919_1075	102.017
946	BS00030534_51	102.017
947	wsnp_Ex_c5378_9505087	102.017
948	TA002241-1114	102.017
949	Excalibur_c29625_243	102.017
950	RAC875_c24113_591	102.017
951	wsnp_Ex_c5378_9505533	102.017
952	Tdurum_contig20950_359	102.017
953	wsnp_Ex_c14462_22457559	102.017
954	RAC875_rep_c83245_239	102.017
955	Kukri_c25447_489	102.017
956	Excalibur_rep_c111297_98	102.017
957	RAC875_s115213_106	102.017
958	Ku_c23179_1250	102.017
959	wsnp_Ex_c18624_27492167	102.017
960	wsnp_Ex_c5378_9504586	102.697
961	Kukri_c41191_703	102.897
962	CA499601	103.167
963	wPt-6047	103.167
964	wPt-0122	103.221
965	wPt-9579	103.267
966	wPt-11032	103.282
967	wPt-5105	103.467
968	wPt-10560	103.561
969	wPt-7934a	103.567
970	wPt-5640	103.567
971	RAC875_c57829_83	103.887
972	gwm285	103.896
973	IWB5754	103.941
974	wPt-2377	103.967
975	wPt-3760	104.067
976	Excalibur_c54025_104	104.097
977	IWB23340	104.156
978	wPt-7403	104.169
979	IWB73215	104.328
980	Xgwm264	104.367
981	wPt-0438	104.367
982	wPt-3078	104.59
983	RFL_Contig5276_1756	104.617
984	wsnp_JD_c2146_2955972	104.637
985	RAC875_c15722_1081	104.657
986	Xwmc231	104.667
987	wsnp_JD_c8629_9594108	104.757
988	wsnp_BE446087B_Ta_2_1	104.887
989	Kukri_c6460_1823	104.887
990	wPt-5836	104.949
991	wsnp_Ex_c21930_31102213	104.967
992	Xgwm284	104.967
993	wmc85	104.987
994	Excalibur_c11001_134	105.077
995	Xksm243	105.115
996	Tdurum_contig45431_607	105.137
997	IAAV51	105.137
998	wsnp_JD_c7325_8422075	105.137
999	BS00011042_51	105.137
1000	wsnp_Ku_c7784_13343904	105.137
1001	wPt-9401	105.149
1002	GENE-1534_132	105.197
1003	Kukri_rep_c74178_178	105.197
1004	wsnp_RFL_Contig3336_3426054	105.197
1005	wsnp_Ex_c1097_2104146	105.197
1006	Kukri_c23623_470	105.197
1007	wsnp_Ex_c4156_7507247	105.197
1008	RAC875_c1069_115	105.197
1009	BS00032830_51	105.197
1010	wPt-741331	105.202
1011	wPt-1741	105.208
1012	Xgwm666	105.225
1013	Kukri_c32046_493	105.267
1014	barc139	105.372
1015	wsnp_Ex_c40250_47352047	105.457
1016	Xpsr689	105.467
1017	Excalibur_c43468_438	105.467
1018	Xbarc68	105.467
1019	wPt-6973	105.467
1020	Xgwm72	105.467
1021	Xbarc1020	105.53
1022	wPt-732044	105.566
1023	Xwmc815	105.567
1024	wPt-1439	105.567
1025	Xgwm4145	105.587
1026	wPt-8983	105.641
1027	Xwmc675	105.667
1028	Ra_c965_2703	105.677
1029	IWB3106	105.682
1030	IAAV7128	105.697
1031	IWB73182	105.728
1032	IWB73183	105.728
1033	IWB67009	105.728
1034	IWB58898	105.728
1035	IWB72928	105.728
1036	IWB73181	105.728
1037	IWB36517	105.728
1038	Xgwm4124	105.807
1039	wPt-10818	105.841
1040	Xwmc505	105.867
1041	wmc1	106.019
1042	ksm151	106.134
1043	IWB73591	106.166
1044	wPt-9433	106.167
1045	IWB72421	106.182
1046	IWB56881	106.182
1047	IWB73357	106.182
1048	BS00102648_51	106.217
1049	Xcfd6	106.267
1050	Xwmc777	106.267
1051	wPt-2119	106.267
1052	tPt-1759	106.338
1053	tPt-1366	106.345
1054	wPt-7260	106.397
1055	wPt-10294	106.446
1056	wPt-10130	106.552
1057	Kukri_c16742_415	106.697
1058	Xbarc229.3	106.709
1059	wmc505.2	106.717
1060	wPt-6945	106.727
1061	Xwmc612	106.767
1062	gwm66	106.788
1063	Xpsr902	106.867
1064	wPt-0695	106.967
1065	wPt-9041	107.011
1066	wmc0754	107.067
1067	Xwmc625	107.067
1068	wPt-2685	107.07
1069	gwm566	107.083
1070	wPt-10611	107.196
1071	wPT-11419	107.252
1072	Xpsp3144	107.267
1073	XgbxG392	107.267
1074	IAAV5687	107.327
1075	Xbarc73	107.367
1076	barc77	107.473
1077	Xgpw3092	107.649
1078	wPt-4569	107.649
1079	Xwmc693	107.667
1080	wPt-667148	107.712
1081	wmc751	107.734
1082	cfa2134	107.752
1083	Xbcd809	107.767
1084	wPt-5906	107.867
1085	Xwmc544	107.967
1086	Xwmc695	107.967
1087	Xgwm285	108.267
1088	Xwmc446	108.267
1089	Xgwm274	108.467
1090	wPt-9313	108.573
1091	cfb3033	108.635
1092	wPt-6834	108.657
1093	wPt-0751	108.757
1094	Xwmc615	108.767
1095	Xwmc366	108.967
1096	Xwmc1	109.067
1097	wPt-4953	109.073
1098	RAC875_c43893_213	109.187
1099	BQ159467_233	109.304
1100	IWB45306	109.45
1101	barc131	109.513
1102	Xwmc533	109.567
1103	wPt-667328	109.649
1104	wPt-668064	109.649
1105	wPt-671808	109.649
1106	wPt-2313	109.649
1107	Xwmc762	109.667
1108	wPt-672076	109.775
1109	Xwmc751	109.867
1110	Xgwm00779	109.877
1111	wPt-664724	109.883
1112	wPt-4630	109.904
1113	IWB60906	109.934
1114	wPt-665093	109.938
1115	XksuG59	109.967
1116	Xgwm644	110.067
1117	wPt-10669	110.135
1118	Xcft3417.1	110.224
1119	barc268	110.291
1120	wPt-2298	110.37
1121	wPt-2299	110.37
1122	wPt-0895	110.37
1123	wPt-2766	110.37
1124	wPt-732330	110.37
1125	wPt-733544	110.37
1126	wPt-10530	110.647
1127	Xcfd4a	110.667
1128	Xgwm376	110.667
1129	P78/M69.2	110.667
1130	Xopa10-500	110.667
1131	P40/M54-3	110.667
1132	Xcfd4	110.867
1133	IWB23068	110.998
1134	IWB34606	111.034
1135	IWB35937	111.034
1136	IWB27454	111.034
1137	IWB81335	111.034
1138	IWB21829	111.034
1139	IWB9786	111.034
1140	IWB65401	111.034
1141	IWB34373	111.034
1142	IWB39915	111.034
1143	IWB59348	111.034
1144	IWB1472	111.034
1145	IWB49370	111.034
1146	IWB28943	111.034
1147	IWB6485	111.034
1148	IWB78297	111.034
1149	IWB42559	111.034
1150	IWB8114	111.034
1151	IWB80851	111.034
1152	IWB32489	111.034
1153	IWB80726	111.034
1154	IWB80246	111.034
1155	IWB20841	111.034
1156	IWB80488	111.034
1157	cfb3330	111.043
1158	gwm383	111.184
1159	cfb525	111.349
1160	gpw1107	111.713
1161	Xgwm1610	111.927
1162	Xgwm66b	111.99
1163	BobWhite_c1587_1336	112.069
1164	wPt-731103	112.284
1165	wmc777	112.284
1166	Xgwm0072	112.417
1167	IWB35687	112.449
1168	Xgwm0566	112.477
1169	IWB80083	112.498
1170	IWB77685	112.498
1171	IWB80082	112.498
1172	IWB34786	112.498
1173	Xgwm0284	112.537
1174	Xpsr903	112.567
1175	Xwmc395	112.567
1176	XPc-A12a	112.567
1177	XgbxR080	112.567
1178	Xfbb315	112.567
1179	Xgwm77	112.567
1180	Xgwm4118	112.717
1181	cfp1632	112.823
1182	IWB62366	112.933
1183	IWB79160	112.949
1184	IWB49258	112.949
1185	IWB6001	112.949
1186	IWB14043	112.949
1187	IWB54982	112.949
1188	IWB76470	112.949
1189	IWB11492	112.949
1190	IWB11493	112.949
1191	IWB78795	112.949
1192	IWB60466	112.949
1193	IWB28184	112.949
1194	IWB58666	112.949
1195	IWB72040	112.949
1196	IWB36652	112.949
1197	IWB30231	112.949
1198	Xgwm4922	112.957
1199	Xgwm4804	112.957
1200	Xgwm0845	112.977
1201	Xgwm3087	113.137
1202	IWB71946	113.417
1203	IWB72987	113.433
1204	IWB11860	113.433
1205	IWB71968	113.433
1206	IWB69438	113.433
1207	IWB7999	113.433
1208	IWB71945	113.433
1209	IWB238	113.433
1210	IWB11818	113.433
1211	Xabg471	113.567
1212	P34/M51-67	113.567
1213	Xcnl8	113.567
1214	wPi-1940	113.667
1215	barc164	113.676
1216	Xbarc187	113.867
1217	Kukri_rep_c108929_91	113.899
1218	wPt-6802	113.967
1219	Xwmc307	113.967
1220	Xgwm1616	114.077
1221	Xcdo1164	114.167
1222	P41/M39-1	114.167
1223	Xpsr156	114.167
1224	Xfbb117.1	114.167
1225	Xbcd1418a	114.167
1226	wPt-10954	114.167
1227	wmc418	114.29
1228	wPt-3107	114.352
1229	S-B1	114.667
1230	wPt-731910	114.899
1231	Xgwm0077	114.947
1232	Xfba189	115.167
1233	P35/M61-8	115.167
1234	wPt-672088	115.292
1235	wPt-743661	115.6
1236	Xgwm0685	115.757
1237	wPt-664981	115.758
1238	Xcdo328	116.167
1239	tPt-0353a	116.167
1240	Xgwm888	116.167
1241	XATPase.2	116.167
1242	Xwmc527a	116.167
1243	wPt-2015	116.26
1244	wPt-4127	116.267
1245	rPt-5396	116.267
1246	wPt-7502	116.267
1247	Xwmc653	116.367
1248	Xissr815.3	116.527
1249	wPt-4082	116.767
1250	Xgwm107	116.767
1251	Xfbb110	116.967
1252	Xfbb235	116.967
1253	XksuH7	116.967
1254	Xpsr170a	116.967
1255	Xwmc471	117.167
1256	Xwmc182	117.467
1257	wPt-3726	117.501
1258	wPt-3327	117.567
1259	IWB72577	117.857
1260	stm578tctg	117.956
1261	Xfba213	118.067
1262	P34/M48-5	118.067
1263	P36/M48-6	118.067
1264	Xbcd1380	118.067
1265	Xgwm112	118.067
1266	Xgwm533	118.067
1267	Xpsp3112.1	118.067
1268	XgbxG469	118.067
1269	Xbcd1380B	118.067
1270	Xbcd1283	118.067
1271	Xfbb156b	118.067
1272	P34/M50-10	118.067
1273	Xfbb283	118.067
1274	Xgwm547.1	118.4
1275	IWB32558	118.437
1276	IWB20479	118.457
1277	IWB49250	118.457
1278	IWB32559	118.457
1279	IWB54769	118.457
1280	IWB55982	118.457
1281	IWB2581	118.457
1282	IWB11721	118.457
1283	Xgwm0376	118.587
1284	Xfba214	119.067
1285	Xfba220	119.067
1286	M77/P64.5	119.067
1287	Xfbb348	119.067
1288	Xopf3-960	119.067
1289	wPt-7097	119.349
1290	Xgwm0285	119.917
1291	wPt-4364	119.951
1292	Xcnl3d	120.067
1293	M67/P77.3	120.067
1294	Xpsp3081b	120.067
1295	Xfbb177	120.067
1296	Xgwm131	120.067
1297	Xcau384	120.361
1298	Xcft3374.1	120.479
1299	wPt-730063	120.493
1300	wsnp_Ex_c2400_4498931	120.707
1301	wPt-0013	120.848
1302	BS00076248_51	121.026
1303	Xbarc164	121.067
1304	Tsn2	121.067
1305	XgbxG773	121.067
1306	wPt-7786	121.167
1307	wPt-1940	121.167
1308	wPt-7254	121.295
1309	Xwmc527	121.367
1310	TC74823b	121.467
1311	wPt-5769	121.467
1312	Xwmc418	121.567
1313	wPt-6216	121.584
1314	Xwmc334	121.767
1315	Xwmc827	122.167
1316	wPt-4599	122.267
1317	Xcfa2134	122.467
1318	Xbarc358	122.567
1319	IWB9686	122.588
1320	wPt-6718	122.667
1321	Xgdm0120	122.667
1322	BS00066798_51	122.727
1323	wsnp_Ku_c29429_39332178	122.727
1324	Xbarc145	122.767
1325	wPt-4220	123.157
1326	Pm41	123.567
1327	Xwmc787	123.667
1328	wPt-11279	123.928
1329	Xcft53	124.316
1330	wPt-731754	124.417
1331	wPt-666738	124.423
1332	RAC875_c15109_510	124.681
1333	wPt-0324	125.055
1334	Xcfe127	125.069
1335	wPt-8206	125.876
1336	BobWhite_c28090_175	125.94
1337	wPt-11055	125.976
1338	wPt-10352	125.976
1339	wPt-3529	125.976
1340	wPt-6376	126.29
1341	wPt-8303	126.455
1342	XATPaseb	127.207
1343	Xcfd283	127.367
1344	Xgwm4b	127.967
1345	wPt-8886a	128.067
1346	Xcfd283a	128.267
1347	IWB9408	128.277
1348	wsnp_Exrep_c101457_86818610	128.584
1349	rPt-7068	129.367
1350	wPt-2280	129.367
1351	cfp7	129.676
1352	wPt-10834	129.785
1353	Xbarc101.1	129.798
1354	Xcau6.3	129.798
1355	wP1-664393	129.8
1356	wPt-7688	129.867
1357	wPt-0280	129.967
1358	wPt-8141	129.967
1359	wPt-8964	130.367
1360	tPt-3599	130.367
1361	wPt-7145	130.367
1362	wPt-10600	130.367
1363	Xbarc229	130.367
1364	wPt-10270	130.367
1365	wPt-10437	130.367
1366	wPt-10442	130.367
1367	wPt-11304	130.367
1368	Xgpw1146	130.512
1369	wPt-10758	130.685
1370	wPt-8412	130.767
1371	wPt-8438	130.785
1372	IWB8984	130.983
1373	IWB41274	131.077
1374	IWB50218	131.077
1375	IWB40808	131.077
1376	IWB40528	131.077
1377	IWB40807	131.077
1378	IWB59359	131.077
1379	IWB59358	131.077
1380	IWB59360	131.077
1381	IWB35497	131.077
1382	IWB59355	131.077
1383	IWB40189	131.077
1384	IWB59357	131.077
1385	IWB5635	131.37
1386	IWB25610	131.383
1387	IWB29288	131.383
1388	IWB5637	131.383
1389	IWB52107	131.383
1390	IWB20294	131.383
1391	wPt-4719	131.567
1392	Excalibur_c36725_96	131.61
1393	wPt-11028	131.692
1394	Xwmc291	131.867
1395	BobWhite_c23305_365	132.267
1396	wPt-10690	132.378
1397	Tdurum_contig50596_573	132.447
1398	wPt-5750	132.48
1399	Xmwg818	132.867
1400	Tdurum_contig93431_129	132.887
1401	wsnp_JD_c4413_5541190	132.957
1402	Excalibur_rep_c102300_102	133.177
1403	Xbarc344	133.867
1404	QTwt.crc-3B	133.867
1405	wsnp_Ex_c36937_44788679	133.927
1406	Xgwm1029	133.987
1407	RAC875_c583_1409	133.997
1408	BS00065376_51	134.027
1409	Kukri_c55341_290	134.027
1410	Excalibur_c46437_169	134.027
1411	BobWhite_rep_c66990_212	134.317
1412	Excalibur_c85790_65	134.637
1413	wPt-666008	134.736
1414	wPt-1336	134.846
1415	Br-B1	134.867
1416	Xcdo718	134.867
1417	M60/P64.13	134.867
1418	Xfba242	134.867
1419	Xcdo583b	134.867
1420	CAP12_c3551_85	135.217
1421	Xgwm0802	135.227
1422	wPt-11017	135.494
1423	Excalibur_c21708_392	135.567
1424	Xgwm3144	135.597
1425	TA002541-0818	135.604
1426	Excalibur_rep_c97324_623	135.627
1427	wPt-2045	135.815
1428	Xgwm1015	135.967
1429	Xwc291	136.067
1430	Xbarc115	136.067
1431	wPt-10948	136.116
1432	Xgwm547.2	136.119
1433	Xgwm0131	136.207
1434	wPt-9189	136.531
1435	TA005260-0974	136.617
1436	Xgwm4357	136.757
1437	Xcft3374.3	136.831
1438	wPt-0692	136.867
1439	P78/M92.0	136.867
1440	P78/M92.6	136.867
1441	XksuG62	136.867
1442	M86/P65.4	136.867
1443	M77/P64.1	136.867
1444	wPt-11427	137.046
1445	Xgwm0896	137.057
1446	Xgwm0938	137.287
1447	Xgwm4940	137.297
1448	wPt-10384	137.44
1449	IWB26680	137.634
1450	wPt-5358	137.732
1451	P78/M92.5	137.867
1452	Xmwg69	137.867
1453	XksuF34	137.867
1454	IWB80096	137.87
1455	IWB57606	137.87
1456	IWB38408	137.87
1457	IWB13225	137.87
1458	IWB56482	137.87
1459	Xgwm4155	137.897
1460	wPt-10871	137.975
1461	IWB54058	138.021
1462	IWB13291	138.034
1463	IWB75695	138.034
1464	IWB69615	138.034
1465	wPt-5870	138.209
1466	BS00099738_51	138.267
1467	RAC875_c24504_119	138.517
1468	Xfbb147	138.867
1469	IWB76984	138.892
1470	IWB50174	138.921
1471	GENE-1785_732	138.937
1472	wPt-10411	139.348
1473	wPt-7514	139.366
1474	wPt-3620	139.452
1475	wPt-10043	139.466
1476	wPt-3525	139.466
1477	wPt-11314	139.466
1478	wPt-10326	139.466
1479	wPt-2851	139.466
1480	wPt-0492	139.466
1481	wPt-11241	139.466
1482	wsnp_Ex_c21491_30637789	139.747
1483	wPt-10285	139.838
1484	P41/M48-4	139.867
1485	Xbcd1555	139.867
1486	Xgwm108	139.867
1487	Xbcd141	139.867
1488	Xbcd147	139.867
1489	Xfbb168	139.867
1490	Xgwm4606	139.947
1491	IWB45104	140.15
1492	IWB71428	140.192
1493	IWB8244	140.192
1494	wPt-10029	140.367
1495	wPt-6981	140.367
1496	wPt-0846	140.367
1497	wPt-9694	140.567
1498	wPt-1191	140.767
1499	wPt-8411	141.226
1500	wPt-10805	141.326
1501	wPt-11228	141.326
1502	wPt-7906	141.366
1503	TC87011	141.567
1504	wPt-1484	141.567
1505	wsnp_Ex_c13217_20858366	141.997
1506	wPt-4693	142.167
1507	wPt-669328	142.377
1508	wPt-10071	142.667
1509	wPt-0065	142.867
1510	wPt-8513	143.085
1511	Xcfa2170	143.367
1512	wPt-0036	143.434
1513	wPt-8480	143.467
1514	wPt-10785	143.467
1515	wPt-0384	143.467
1516	wPt-11301	143.467
1517	wPt-3856	143.567
1518	Xgwm4424	143.647
1519	wmc625	143.674
1520	barc73	143.674
1521	cfb3059	143.676
1522	wPt-10293	143.791
1523	wPt-7526	143.892
1524	wPt-8238	144.067
1525	RAC875_c5222_245	144.177
1526	Xwmc54	144.267
1527	Xgwm4343	144.327
1528	wPt-2277	144.332
1529	Xgwm4022	144.617
1530	Kukri_rep_c104399_156	144.727
1531	wPt-4370	144.942
1532	wPt-3397	144.944
1533	rPt-5523	145.067
1534	BobWhite_c3721_78	145.327
1535	BobWhite_c3721_224	145.327
1536	Kukri_c24007_83	145.537
1537	Tdurum_contig60330_126	145.637
1538	wsnp_Ra_c67016_65144188	145.637
1539	Kukri_c3243_1016	145.637
1540	Kukri_c3243_1065	145.637
1541	Excalibur_c50953_96	145.637
1542	tPt-4541	145.667
1543	wPt-6961	145.667
1544	Xcft3374.2	145.83
1545	wPt-731500	145.905
1546	wPr-4412	146.032
1547	P37/M53-4	146.067
1548	P36/M35-1	146.067
1549	XgbxG037b	146.067
1550	P39/M50-4	146.067
1551	Ra_c8960_147	146.407
1552	Xgwm0853	146.437
1553	BS00036547_51	146.487
1554	wPt-0940	146.803
1555	wPt-6785	146.967
1556	BS00064896_51	146.972
1557	wPt-9026	147.216
1558	wP-5769	147.334
1559	Xwmc632.1	147.427
1560	wPt-10892	147.435
1561	P35/M37-9	147.467
1562	P35/M37-7	147.467
1563	XgbxG199	147.467
1564	P34/M50-5	147.467
1565	XgbxG065	147.467
1566	Xbarc84	147.467
1567	Xbcd21	147.467
1568	wPt-10653	147.516
1569	wPt-1311	147.667
1570	Xgwm0108	147.837
1571	wPt-9546	147.867
1572	ww152	147.918
1573	Xwmc632.2	147.937
1574	wPt-10505	148.067
1575	wPt-5833	148.067
1576	wPt-5072	148.067
1577	P32/M36-1	148.067
1578	wPt-7968	148.067
1579	Xfbb378	148.067
1580	P32/M59-11	148.067
1581	wPt-8318	148.067
1582	wPt-2559	148.13
1583	Kukri_c119_295	148.147
1584	wPt-8396	148.567
1585	Ra_c2553_1880	148.747
1586	IWB9399	148.867
1587	IWB45366	148.867
1588	IWB10030	148.867
1589	wPt-6187	148.967
1590	Xmwg11a	149.067
1591	P38/M42-4	149.067
1592	Xfbb274	149.067
1593	wPt-10201	149.167
1594	wsnp_JD_c18509_16968425	149.247
1595	wPt-3921	149.267
1596	Tdurum_contig59566_830	149.507
1597	Ex_c303_3825	149.507
1598	Tdurum_contig59566_1534	149.507
1599	BS00071183_51	149.507
1600	wPt-10566	149.675
1601	Xbarc206	150.167
1602	BS00064065_51	150.267
1603	IWB71566	150.267
1604	IWB67727	150.267
1605	IWB66054	150.267
1606	Tdurum_contig59566_4435	150.817
1607	wsnp_Ra_rep_c75740_73183118	150.997
1608	BS00003884_51	151.117
1609	BS00068399_51	151.257
1610	IAAV8659	151.377
1611	Kukri_c2164_1856	151.377
1612	Excalibur_c6906_2385	151.377
1613	XWB084j	151.567
1614	P31/M50-3	151.567
1615	Xfba133a	151.567
1616	wPt-10185	151.667
1617	Xgwm1355	151.667
1618	wPt-3725	151.767
1619	wPt-2416	151.867
1620	RFL_Contig4186_914	151.977
1621	IWB73987	152.167
1622	IWB72945	152.167
1623	IWB23324	152.167
1624	IWB72294	152.167
1625	RFL_Contig4186_852	152.267
1626	BS00073411_51	152.277
1627	BS00071108_51	152.277
1628	BS00074345_51	152.277
1629	wPt-0343	152.349
1630	Tdurum_contig59953_220	152.367
1631	Tdurum_contig59953_282	152.417
1632	P39/M50-3	152.567
1633	RAC875_c48860_106	152.697
1634	Excalibur_c4803_830	153.297
1635	Xgwm4010	153.437
1636	Xpsr1205	153.567
1637	BS00079029_51	153.737
1638	RAC875_c9930_191	153.837
1639	BS00024499_51	153.877
1640	RAC875_c10710_87	153.887
1641	BS00024496_51	153.897
1642	wsnp_Ra_c10710_17570054	153.897
1643	Excalibur_c23620_560	153.927
1644	Kukri_c11944_1316	154.007
1645	RAC875_c53037_181	154.117
1646	Kukri_rep_c83522_342	154.167
1647	BS00091257_51	154.167
1648	BobWhite_c11000_1049	154.167
1649	TA004381-1229	154.217
1650	Xbarc7	154.567
1651	Excalibur_c16569_535	154.757
1652	Tdurum_contig12899_83	154.817
1653	wPt-731663	154.829
1654	Xwmc510	154.936
1655	Tdurum_contig10458_140	155.267
1656	Xabc174	155.567
1657	BS00049084_51	155.867
1658	Tdurum_contig10352_373	156.097
1659	RAC875_c37741_476	156.107
1660	psr454	156.176
1661	gwm547	156.176
1662	Xwmc687	156.267
1663	XWB077j	156.667
1664	gwm181	156.776
1665	cn162	156.776
1666	Xgwm4	157.667
1667	P40/M60-3	157.667
1668	Xwmc326	157.667
1669	Kukri_c3540_567	157.737
1670	wPt-4057	157.767
1671	BobWhite_c45118_495	158.417
1672	IWB57141	158.867
1673	IWB73212	158.867
1674	IWB44644	158.867
1675	IWB59204	158.867
1676	IWB11019	158.867
1677	IWB70167	158.867
1678	IWB44195	158.867
1679	IWB53715	158.867
1680	IWB71781	158.867
1681	IWB53714	158.867
1682	IWB73990	158.867
1683	IWB48528	158.867
1684	IWB67639	158.867
1685	IWB44643	158.867
1686	IWB42423	158.867
1687	IWB1858	158.867
1688	GENE-0293_346	159.087
1689	Kukri_c8458_916	159.697
1690	wPt-9752	159.761
1691	wsnp_Ra_c7158_12394405	159.817
1692	Xgwm30.2	160.078
1693	wPt-10159	160.176
1694	wPt-731490	160.25
1695	BobWhite_c1527_257	160.367
1696	Kukri_c14642_917	160.367
1697	BobWhite_c11615_268	160.367
1698	RFL_Contig5299_1905	160.367
1699	Xgwm0980	160.397
1700	Kukri_rep_c68685_795	160.403
1701	wsnp_Ex_c16569_25082817	160.417
1702	Xbarc77	160.567
1703	cfb3375	160.776
1704	wPt-9826	160.867
1705	Xbarc101.2	161.018
1706	Xfba167a	161.167
1707	Xfba171	161.167
1708	Xgwm0705	161.747
1709	BS00065532_51	162.037
1710	IWB81501	162.067
1711	IWB44969	162.067
1712	IWB8727	162.067
1713	IWB8385	162.067
1714	IWB72177	162.067
1715	IWB72176	162.067
1716	IWB45212	162.067
1717	IWB48183	162.067
1718	IWB48859	162.067
1719	IWB55994	162.067
1720	IWB53689	162.067
1721	IWB46097	162.067
1722	IWB42793	162.067
1723	IWB49297	162.067
1724	IWB28241	162.067
1725	IWB54004	162.067
1726	IWB27534	162.067
1727	IWB75436	162.067
1728	IWB11431	162.067
1729	IWB36533	162.067
1730	IWB28240	162.067
1731	IWB10672	162.067
1732	IWB8383	162.067
1733	IWB54173	162.067
1734	IWB45539	162.067
1735	IWB44970	162.067
1736	IWB8382	162.067
1737	IWB8712	162.067
1738	IWB75435	162.067
1739	IWB65988	162.067
1740	IWB72178	162.067
1741	wPt-8096	162.267
1742	Excalibur_c25195_410	162.377
1743	wPt-5825	162.518
1744	Xwia858.1(Glb35)	163.167
1745	Xfba360	163.167
1746	IWB53720	163.867
1747	IWB73880	163.867
1748	IWB26651	163.867
1749	IWB36567	163.867
1750	wPt-4576	164.047
1751	Xpsr386.4	164.167
1752	P78/M69.7	164.167
1753	Xwmc206	164.267
1754	wPt-5261	164.267
1755	wPt-7956	164.807
1756	wPt-8056	165.013
1757	wPt-4412	165.567
1758	wPt-9158	165.767
1759	wPt-9714	165.767
1760	Excalibur_c45695_153	165.817
1761	wPt-1822	165.967
1762	wPt-0405	165.967
1763	wPt-0365	165.967
1764	wPt-0912	165.974
1765	Xbcd131	166.067
1766	P32/M37-5	166.067
1767	P32/M37-4	166.067
1768	P32/M37-2	166.067
1769	XSsia	166.067
1770	BobWhite_c23937_453	166.148
1771	RAC875_c2340_616	166.597
1772	Tdurum_contig99764_139	166.677
1773	gwm114	166.776
1774	wPt-9882	166.967
1775	Xbg131	167.067
1776	Xgwm1266	167.187
1777	Xgwm0655	167.257
1778	Excalibur_c15095_852	167.267
1779	Tdurum_contig99764_60	167.307
1780	Xgwm0986	167.547
1781	BS00086093_51	168.137
1782	wPt-5704	168.267
1783	wPt-6856	168.296
1784	Xgwm1564	168.307
1785	Excalibur_c26349_503	168.587
1786	Excalibur_c15095_831	168.637
1787	Xgwm1311	168.757
1788	wPt-10349	168.827
1789	GENE-2712_428	169.027
1790	Tdurum_contig99764_256	169.077
1791	GENE-2712_130	169.077
1792	BS00071042_51	169.127
1793	Xcdo105	169.167
1794	GENE-2712_367	169.437
1795	wPt-0668	169.567
1796	wPt-8276	169.667
1797	IAAV4641	169.707
1798	RAC875_c68392_200	169.707
1799	wPt-665724	169.811
1800	RAC875_c7727_1547	169.877
1801	tPt-5389	169.967
1802	RAC875_c35672_336	170.057
1803	wPt-9892	170.067
1804	RAC875_c35672_205	170.247
1805	RAC875_c68392_137	170.247
1806	wPt-9989	170.367
1807	RAC875_c35672_73	170.367
1808	wPt-9317	170.439
1809	Kukri_c23955_144	170.477
1810	wPt-2172	170.567
1811	BS00067324_51	170.597
1812	RAC875_c17373_848	170.647
1813	wPt-10680	170.667
1814	wPt-7416	170.767
1815	wPt-6725	171.167
1816	BS00065873_51	171.237
1817	Xfba310	171.267
1818	Xfbb293	171.267
1819	wPt-2527	171.343
1820	Excalibur_rep_c103408_230	171.657
1821	wPt-730213	171.693
1822	wPt-1870	171.74
1823	rPt-0996	171.827
1824	wPt-10675	171.869
1825	Kukri_rep_c110158_202	171.987
1826	RAC875_rep_c72670_558	172.117
1827	wsnp_JD_rep_c50820_34666611	172.117
1828	Xtam63b	172.267
1829	wsnp_Ra_rep_c72670_70836439	172.347
1830	Kukri_c58054_59	172.347
1831	wPt-11262	172.667
1832	wPt-10562	172.767
1833	wPt-10247	172.767
1834	wPt-3254	172.867
1835	wPt-10706	172.867
1836	wPt-10336	172.867
1837	wPt-11152	172.867
1838	wPt-10812	172.867
1839	Kukr_c5499_530	172.986
1840	wPt-11691	173.067
1841	wPt-10851	173.167
1842	RAC875_c35672_136	173.207
1843	wPt-10925	173.667
1844	Excalibur_c46729_268	173.707
1845	wPt-4991	174.067
1846	wPt-1884	174.167
1847	wsnp_Ex_c56591_58653386	174.237
1848	wPt-8959	174.267
1849	wPt-9786	174.267
1850	wPt-3342	174.267
1851	wPt-3480	174.267
1852	Xmag695	174.267
1853	wPt-0021	174.267
1854	wPt-6131	174.267
1855	wPt-10585	174.869
1856	wPt-5295	175.067
1857	Xgwm299	175.167
1858	wPt-4570	175.472
1859	IWB72194	176.467
1860	IWB66935	176.467
1861	IWB66499	176.467
1862	IWB11521	176.467
1863	IWB8058	176.467
1864	IWB72981	176.467
1865	IWB11520	176.467
1866	IWB72195	176.467
1867	IWB64375	176.467
1868	IWB72193	176.467
1869	IWB72192	176.467
1870	M17/P65.2	177.267
1871	Xgwm114	177.267
1872	wPt-9368	177.286
1873	IWB76517	177.767
1874	IWB70884	177.767
1875	IWB73595	177.767
1876	IWB11701	177.767
1877	IWB7537	177.767
1878	IWB10530	177.767
1879	IWB38792	177.767
1880	IWB9344	177.767
1881	IWB10531	177.767
1882	IWB41229	177.767
1883	IWB52809	177.767
1884	IWB5211	177.767
1885	Kukri_c22748_211	178.117
1886	Xpsr931	178.167
1887	cwem4d	178.476
1888	Kukri_c63797_354	178.587
1889	wPt-2391	178.738
1890	wPt-5959	179.477
1891	Xbarc290	180.093
1892	gpw1120	180.476
1893	Xcwm93	180.886
1894	wPt-8021	181.667
1895	wPt-4933	181.697
1896	wPt-7352	181.9
1897	cfb509	182.976
1898	Xgwm0299	183.317
1899	Xwmc236	185.067
1900	BS00065553_51	185.347
1901	Xfba217	187.067
1902	Xfbb316	187.067
1903	wPt-667746	188.197
1904	Xfba235	189.067
1905	wPt-4194	189.067
1906	wPt-8559	189.067
1907	tPt-1093	189.067
1908	wPt-5947	189.067
1909	Xpsp2151	189.067
1910	Jagger_c8905_84	189.177
1911	Xfba8	190.067
1912	Xfba167b	191.067
1913	wPt-4517	191.767
1914	wPt-10555	191.767
1915	wPt-11330	191.767
1916	wPt-10000	191.767
1917	wPt-9766	191.767
1918	wPt-10025	191.767
1919	wPt-11088	191.767
1920	wPt-11082	191.767
1921	wPt-7802	191.767
1922	wPt-10240	191.767
1923	wPt-9185	191.767
1924	wPt-10829	191.767
1925	wPt-3153	191.767
1926	wPt-10890	191.767
1927	wPt-10428	191.767
1928	tPt-7209b	191.767
1929	Xgwm0114	191.867
1930	Xpsp3001.2	192.067
1931	wPt-8845	192.067
1932	wPt-8752	192.567
1933	wPt-5268	193.267
1934	Xgwm181	194.067
1935	BS00075879_51	194.084
1936	Xgwm547	195.067
1937	wPt-6956	195.167
1938	wPt-5943b	195.867
1939	Xgwm751b	196.567
1940	wPt-2708	196.858
1941	wPt-2491	198.067
1942	Qsst.msub-3BL	199.967
1943	Xgwm247	199.967
1944	Xfba133b	199.967
1945	Xgwm4703	200.267
1946	Xwmc261	200.567
1947	Xwmc274	200.667
1948	Xwmc632	201.467
1949	Xpsr604	201.667
1950	Xtam63	201.667
1951	Xpsr454	201.967
1952	Xmwg11b	203.367
1953	Xgwm0547	203.667
1954	barc0077	203.939
1955	wPt-11000	205.867
1956	wPt-10303	205.867
1957	wPt-11253	205.867
1958	Xgwm340	206.167
1959	wPt-4225	206.567
1960	wPt-10589	206.967
1961	Xcau76	206.967
1962	wPt-0990	207.867
1963	wPt-6000	208.567
1964	Xgwm0247	209.967
1965	R-D1	211.267
1966	wPt-1472	214.067
1967	wPt-6361	215.464
1968	wPt-7306	216.717
1969	wPt-9951	216.785
1970	wPt-730146	216.886
1971	wPt-4201	217.017
1972	wPt-7301	217.367
1973	wP1-666340	217.586
1974	BS00087825_51	218.067
1975	wPt-1871	219.486
1976	wPt-1165	269.286
chr=15
lg=15
1977	wPt-0419	0
1978	AX-111673789	45.1017
1979	AX-110220844	45.3317
1980	AX-109879917	48.0617
1981	xgwm190	48.6
1982	AX-111262507	48.8517
1983	AX-110830424	49.2917
1984	AX-111132295	49.6617
1985	AX-89417887	53.5617
[truncated: 3,397 more rows]

## Sheet: Table S6
Table S6 Description of 66 MQTLs identified for thousand kernel weight
No.a	MQTL ID	Gene number	Initial QTLs	Physical interval (bp)	Physical interval (Mp)	interval distance	Chr	Position (cM)b	CI (cM)c	Genetic interval	left marker	right marker	Physical interval（bp)	Physical interval(Mb)	Genes in this interval in previous studies.
1	MQTL.DH.1A.1	78	1	20428972-25713543	20.43-25.71	5.28	1A	3.27	1.88	2.33 - 4.21	AX-110438766	AX-109458470	20428972-25713543	20.43-25.71
2	MQTL.DH.1A.2	186	1	7190349-14521034	7.19-14.52	7.33	1A	49.66	0.1	49.56 - 49.66	wPt-9752	RFL_Contig1118_1073	7190349-14521034	7.19-14.52
3	MQTL.DH.1B.1	189	4	556108760-580633952	556.11-580.63	24.52	1B	77.79	2.77	76.41 - 79.18	RAC875_c60514_90	BS00003743	556108760-580633952	556.11-580.63
4	MQTL.DH.1B.2	14	3	614331305-615110102	614.33-615.11	0.78	1B	174.53	5.86	171.6 - 177.46	wsnp_Ex_c3147_5816957	Tdurum_contig10362_555	614331305-615110102	614.33-615.11
5	MQTL.DH.1B.3	70	2	667717050-670783640	667.72-670.78	3.06	1B	228.14	0.2	228.04 - 228.24	Tdurum_contig61914_169	BS00000010_51	667717050-670783640	667.72-670.78
6	MQTL.DH.1D.1	222	1	320396101-347209497	320.4-347.21	26.81	1D	58.42	12	52.42 - 64.42	wsnp_Ex_c10959_17801482	wsnp_Ex_c3450_6323939	320396101-347209497	320.4-347.21
7	MQTL.DH.1D.2	216	1	416458439-433969017	416.46-433.97	17.51	1D	108.14	22.6	94.14 - 116.74	BS00063907_51	Excalibur_c50856_63	433969017-416458439	433.97-416.46
8	MQTL.DH.1D.3	315	1	457645286-474441499	457.65-474.44	16.79	1D	120.21	13.8	113.31 - 127.11	wPt-1799	wPt-7437	457645286-474441499	457.65-474.44
9	MQTL.DH.2A.1	6	2	36632177-36138748	36.14-36.63	0.49	2A	98.23	0.76	97.85 - 98.61	Ra_c2798_261	BobWhite_c26374_339	36632177-36138748	36.14-36.63
10	MQTL.DH.2A.2	13	1	42390250-43299300	42.39-43.3	0.91	2A	112.98	4.2	110.88 - 115.08	BS00075524_51	BS00049937_51	42390250-43299300	42.39-43.3
11	MQTL.DH.2A.3	119	4	663328967-675938678	663.33-675.94	12.61	2A	159.43	0.29	159.28 - 159.57	BS00022241_51	GENE-1792_762	663328967-675938678	663.33-675.94
12	MQTL.DH.2A.4	66	2	676986657-681106757	676.99-681.11	4.12	2A	167.54	1.29	166.89 - 168.18	Kukri_rep_c69422_54	IAAV2718	676986657-681106757	676.99-681.11
13	MQTL.DH.3B.1	92	1	26650801-34657701	26.65-34.66	8.01	3B	24.68	1.8	23.78 - 25.58	wsnp_Ex_c3005_5548573	wsnp_Ku_c14409_22721765	26650801-34657701	26.65-34.66
14	MQTL.DH.3B.2	25	2	605269005-602356133	602.36-605.27	2.91	3B	69.04	0.59	68.74 - 69.33	BobWhite_c12281_752	Tdurum_contig44013_164	605269005-602356133	602.36-605.27
15	MQTL.DH.3B.3	58	3	478560414-488878863	478.56-488.88	10.32	3B	77.02	2.38	75.83 - 78.21	wsnp_Ex_c22016_31191407	wPt-6047	478560414-488878863	478.56-488.88
16	MQTL.DH.3B.4	33	1	798549598-802306560	798.55-802.31	3.76	3B	155.44	0.8	154.74 - 155.54	Kukri_c22748_211	wPt-8021	798549598-802306560	798.55-802.31
17	MQTL.DH.4A.1	51	1	534236437-541362871	534.24-541.36	7.12	4A	312.36	0.2	312.26 - 312.46	Excalibur_c32366_122	Kukri_c74651_223	541362871-534236437	534.24-541.36
18	MQTL.DH.4A.2	160	2	621124728-629476633	621.12-629.48	8.36	4A	381.58	7.24	377.96 - 385.2	wsnp_Ex_c27294_36502333	Excalibur_rep_c104570_201	629476633-621124728	621.12-629.48
19	MQTL.DH.4A.3	197	2	603067021-615219959	603.07-615.22	12.15	4A	436.72	5.45	433.99 - 439.44	BS00068243_51	wsnp_JD_c38619_27992279	603067021-615219959	603.07-615.22
20	MQTL.DH.4A.4	6	3	664478672-665501631	664.48-665.50	1.02	4A	483.23	2.27	482.09 - 484.36	RAC875_c37810_241	IAAV5722	664478672-665501631	664.48-665.50
21	MQTL.DH.5B.1	23	3	401009338-405529926	401.01-405.53	4.52	5B	123.22	1.92	122.26-124.18	wsnp_Ku_c14332_22613741	wPt-6902	401009338-405529926	401.01-405.53
22	MQTL.DH.5B.2	26	4	457342612-460678316	457.34-460.68	3.34	5B	209.76	0.02	209.75-209.77	wsnp_Ku_c17875_27051169	Kukri_c10530_1013	457342612-460678316	457.34-460.68
23	MQTL.DH.5D	44	1	41816061-44932169	41.82-44.93	3.11	5D	18.28	3.48	17.24 - 20.72	AX-89752452	AX-111475465	41816061-44932169	41.82-44.93
24	MQTL.DH.6B.1	64	1	500894338-511569287	500.89-511.57	10.68	6B	138.71	0.3	138.56 - 138.86	BobWhite_rep_c63564_267	Tdurum_contig11967_234	500894338-511569287	500.89-511.57
25	MQTL.DH.6B.2	24	1	659660065-662257830	659.66-662.26	2.6	6B	169.38	2	168.38 - 170.38	BS00010993_51	1091390	659660065-662257830	659.66-662.26
26	MQTL.DH.6B.3	23	2	20696336-21422927	20.70-21.42	0.72	6B	201.01	5.21	198.41 - 203.62	BS00022499_51	BS00030457_51	20696336-21422927	20.70-21.42
27	MQTL.DH.2B.1	34	3	154270981-158622283	154.27-158.62	4.35	2B	119.25	4.35	117.075-121.425	Excalibur_c15412_728	BS00092273_51	154270981-158622283	154.27-158.62
28	MQTL.DH.2B.2	16	2	159208093-160904114	159.21-160.90	1.69	2B	125.32	4.36	123.14-127.5	Kukri_c22200_1171	GENE-0724_612	159208093-160904114	159.21-160.90
29	MQTL.DH.2B.3	55	3	437001774-447364973	437.00-447.36	10.36	2B	137.72	1.26	137.09-138.35	Kukri_c49219_76	wsnp_Ex_c29434_38471452	437001774-447364973	437.00-447.36
30	MQTL.DH.2D.1	22	4	632560761-634151481	632.56-634.15	1.59	2D	104.27	3.58	102.48-106.06	AX-111705929	wPt-1991	632560761-634151481	632.56-634.15
31	MQTL.DH.2D.2	41	3	72726142-74981737	72.73-74.98	2.25	2D	146.15	2.05	145.125-147.175	Kukri_c86015_170	BS00039211_51	72726142-74981737	72.73-74.98
32	MQTL.DH.2D.3	128	1	592628155-601971854	592.63-601.97	9.34	2D	152.24	1.69	151.395-153.085	BobWhite_c7149_371	D_GB5Y7FA02HMZIT_49	592628155-601971854	592.63-601.97	Lyu et al. (2024):TabHLH489 (594.19 Mb–600.4 Mb)
33	MQTL.DH.2D.4	13	2	572611112-574108458	572.61-574.11	1.5	2D	164.83	4.86	162.4-167.26	RAC875_rep_c112625_307	D_GCE8AKX02I8TJ5_334	572611112-574108458	572.61-574.11
34	MQTL.DH.7A.1	7	1	675269653-675397004	675.27-675.40	0.13	7A	85.68	7.6	81.88-89.48	wsnp_Ku_c19251_28705893	wsnp_Ku_c19943_29512612	675269653-675397004	675.27-675.40
35	MQTL.DH.7A.2	19	3	61893059-63112794	61.89-63.11	1.22	7A	98.61	3.53	96.845-100.375	BS00011330_51	wPt-9796	61893059-63112794	61.89-63.11
36	MQTL.DH.7A.3	40	3	719567282-722303439	719.57-722.30	2.73	7A	125.37	0.61	125.065-125.675	Kukri_c9728_1171	RFL_Contig2834_890	719567282-722303439	719.57-722.30
37	MQTL.F2.1A.1	48	1	568549444-564549507	564.55-568.55	4	1A	57.94	56.72	27.22 - 83.94	barc176	wPt-5167	568549444-564549507	568.55-564.55
38	MQTL.F2.1A.2	43	1	6173219-3447114	3.45-6.17	2.72	1A	109.88	3.88	107.94 - 111.82	wPt-6358	tplb0062i18_102	6173219-3447114	3.45-6.17
39	MQTL.F2.1B	93	1	678747673-687715386	678.75-687.72	8.97	1B	194.3	4.3	191.8 - 196.1	RAC875_c37075_283	wPt-3950	687715386-678747673	678.75-687.72
40	MQTL.F2.1D	36	1	473637928-474924658	473.64-474.92	1.28	1D	135.26	6.3	132.11 - 138.41	BobWhite_c44460_821	Xcmwg693	473637928-474924658	473.64-474.92
41	MQTL.F2.3B	40	1	739170976-742171244	739.17-742.17	3	3B	163.25	0	163.25 - 163.25	Tdurum_contig93431_129	wsnp_JD_c4413_5541190	739170976-742171244	739.17-742.17
42	MQTL.F2.4A.1	126	2	38369643-56258818	38.37-56.26	17.89	4A	75.26	18.72	65.9 - 84.62	wmc757	BobWhite_rep_c66057_98	56258818-38369643	56.26-38.37
43	MQTL.F2.4A.2	152	1	693278307-707841858	693.28-707.84	14.56	4A	262.96	3.1	262.86 - 265.96	wPt-8000	BS00021957_51	707841858-693278307	693.28-707.84
44	MQTL.F2.5B	58	1	19590473-24918706	19.59-24.92	5.33	5B	136.9	16.9	128.45 - 145.35	wPt-0819	Ra_c15638_1296	19590473-24918706	19.59-24.92
45	MQTL.F2.7A.1	20	3	19318752-20171107	19.32-20.17	0.85	7A	104.07	5.74	101.2 - 106.94	Tdurum_contig54860_441	BobWhite_c33103_476	19318752-20171107	19.32-20.17
46	MQTL.F2.7A.2	311	2	17440874-36899960	17.44-36.90	19.46	7A	129.38	7.85	125.46 - 133.31	wPt-3135	BobWhite_c7712_327	17440874-36899960	17.44-36.90
47	MQTL.F2.7A.3	47	1	359051752-339521399	339.52-359.05	19.53	7A	236.51	10	231.51 - 241.51	wsnp_Ra_rep_c70756_68674560	Kukri_rep_c73018_94	359051752-339521399	359.05-339.52
48	MQTL.F2.7A.4	8	1	692880971-693198411	692.88-693.20	0.32	7A	326.16	40	307.66 - 347.66	wsnp_Ex_c3188_5889767	wPt-5524	692880971-693198411	692.88-693.20
49	MQTL.F2.7D	105	1	87997842-96468588	88.00-96.47	8.47	7D	100.34	10.6	92.74 - 103.34	Xcfd21	Stb5	87997842-96468588	88.00-96.47
50	MQTL.RIL.3B.1	110	7	537838299-552228750	537.84-552.23	14.39	3B	55.51	3.54	53.74-57.28	Tdurum_contig63030_778	Kukri_rep_c102334_1871	537838299-552228750	537.84-552.23
51	MQTL.RIL.3B.2	5	2	736712583-737764228	736.71-737.76	1.05	3B	83.83	0.85	83.41-84.26	IAAV6566	wsnp_Ex_c3907_7088011	736712583-737764228	736.71-737.76
52	MQTL.RIL.3B.3	4	6	664888718-665467436	664.89-665.47	0.58	3B	91.19	1.8	90.29-92.09	RAC875_c16628_500	Ra_c1117_1399	664888718-665467436	664.89-665.47
53	MQTL.RIL.3B.4	26	4	605449642-602356133	602.36-605.45	3.09	3B	94.96	1.63	94.15-95.78	RAC875_c10595_473	Tdurum_contig44013_164	605449642-602356133	602.36-605.45
54	MQTL.RIL.3B.5	83	4	81818278-95150976	81.82-95.15	13.33	3B	105.36	0.83	104.95-105.78	wsnp_Ex_c21930_31102213	IAAV7128	95150976-81818278	81.82-95.15
55	MQTL.RIL.3B.6	9	4	764696211-765393747	764.70-765.39	0.69	3B	145.02	2.12	143.96-146.08	Kukri_rep_c104399_156	Ra_c8960_147	764696211-765393747	764.70-765.39
56	MQTL.RIL.3B.7	44	2	820501695-818275897	818.28-820.50	2.22	3B	156.45	0.6	156.15-156.75	RAC875_c37741_476	BobWhite_c45118_495	820501695-818275897	820.50-818.28
57	MQTL.RIL.3B.8	189	3	769345579-783472149	769.35-783.47	14.12	3B	159.88	0.13	159.82-159.95	GENE-0293_346	wsnp_Ra_c7158_12394405	769345579-783472149	769.35-783.47
58	MQTL.RIL.7B.1	19	3	22552264-24060554	22.55-24.06	1.51	7B	105.01	2.28	103.87-106.15	Tdurum_contig46398_534	Ex_c101666_634	22552264-24060554	22.55-24.06
59	MQTL.RIL.7B.2	15	3	78553433-81423622	78.55-81.42	2.87	7B	147.1	1.29	146.46-147.75	TA001320-0384	BS00022550_51	78553433-81423622	78.55-81.42
60	MQTL.RIL.7B.3	64	3	84215789-91292649	84.22-91.29	7.07	7B	151.55	0.4	151.35-151.75	IAAV3391	IACX17	84215789-91292649	84.22-91.29
61	MQTL.RIL.7B.4	30	5	574903417-580610641	574.90-580.61	5.91	7B	167.91	2.99	166.42-169.41	wPt-1149	wPt-2572	574903417-580610641	574.90-580.61
62	MQTL.RIL.7B.5	15	4	326727292-329362872	326.73-329.36	2.63	7B	181.8	5.87	178.87-184.74	D_contig08745_575	IAAV3448	326727292-329362872	326.73-329.36
63	MQTL.RIL.7B.6	37	5	687595782-692340613	687.60-692.34	4.74	7B	200.83	1.88	199.89-201.77	Tdurum_contig25867_699	wsnp_Ex_rep_c105131_89643770	687595782-692340613	687.60-692.34
64	MQTL.RIL.7B.7	27	4	726970893-730164735	726.97-730.16	3.19	7B	240.56	0.29	240.42-240.71	wPt-6484	wPt-7046	726970893-730164735	726.97-730.16
65	MQTL.RIL.5D.1	61	3	538421000-542030583	538.42-542.03	3.88	5D	119.16	5.05	116.64-121.69	AX-95259170	AX-110457362	538421000-542030583	538.42-542.03
66	MQTL.RIL.5D.2	393	1	437807470-490470015	437.81-490.47	52.66	5D	136.65	8.36	132.47-140.83	wPt-5870	wsnp_Ex_c1278_2449191	437807470-490470015	437.81-490.47
a The number of the MQTLs						7.18636			5.41
b The position of MQTL on consensus map
Bold MQTL represent the core MQTL regions
c The confidence interval (95%) of MQTL on consensus map

## Sheet: Table S7
Table S7 The details of 106 rice known genes
No.	GENE_ID	Gene Name	Gene Description
1	Os02g0244100	GW2	E3 ubiquitin ligase
2	Os10g0542900	CHT14, OsChia2a; Cht8	Chitinase family protein
3	Os02g0244300	LG1	Ubiquitin specific protease 15
4	Os08g0537800	WTG1/OTUB1/GMC1	Deubiquitinating enzyme
5	Os06g0160400	HGW	Ubiquitin-associated domain protein
6	Os08g0562500	SLG	BAHD acyltransferase
7	Os04g0469800	D11; CYP724B1	dwarf
8	Os10g0397400	BRD2; lhdd10	oxidoreductase
9	Os03g0602300	BRD1	Bromodomain-containing proteins
10	Os01g0197100	SMG11/D2/ CYP90D2	cytochrome p450 gene
11	Os01g0229400	OsRac1	Small molecule GTP enzyme
12	Os09g0434200	DSG1/OsMPK6O; sMAPK6	Ring type E3 ubiquitin ligase
13	Os06g0154500	OsMAPK6; OsMPK6	mitogen-activated protein kinases
14	Os09g0459200	SG1	SHORT GRAIN1
15	Os05g0115800	OsMKP1; GSN1	Mitogen-Activated Protein Kinase Phosphatase-1
16	Os06g0203800	OsERECTA; OsER1	ERECTA gene
17	Os02g0787300	SMG1/OSMKK4	Mitogen activated protein kinase kinase
18	Os04g0559800	SMG2; OsMKKK10	MAPK kinase kinase
19	Os01g0718300	D61/OSBRI1	dwarf 61; brassinolide receptor kinase; BR receptor kinase
20	Os03g0646900	GL3.1; qGL3-1	protein phosphatase kelch (PPKL) family:Ser/Thr phosphatase
21	Os02g0701300	OsGRF4; GS2	Growth-Regulating Factor 4
22	Os05g0187500	GSE5; GW5	calmodulin binding protein
23	Os05g0207500	OsGSK2; OsSK22	GSK3/SHAGGY like kinase
24	Os06g0270900	ALDH2B1	Aldehyde dehydrogenase
25	Os02g0236200	GSK3	GSK3/SHAGGY like protein kinase
26	Os07g0580500	OsBZR1	dwarf; BR-signaling factor
27	Os04g0415100	OsOFP14	OVATE Family Protein
28	Os01g0864000	OsOFP8	OVATE Family Protein
29	Os09g0448500	GS9	Grain Shape
30	Os01g0732300	OFP3; OsOFP04	OVATE Family Protein
31	Os02g0517531	LARGE1; OML4	Mei2-like protein
32	Os06g0127800	SMOS2/DLT; OsGRAS-32	The dwarf and low-tillering (dlt)
33	Os01g0226700	OFP1	OVATE Family Protein
34	Os06g0266800	OsGSR1; GW6	GAST (GA-stimulated transcript) gene family
35	Os03g0128700	OsCDPK1; OsCPK11	calcium dependent protein kinase
36	Os11g0102100	NAL2	Narrow leaf 2
37	Os12g0101600	NAL3; OsWOX3A	Narrow leaf 3
38	Os03g0856700	GNP1/GA20ox1	GA20 oxidase gene
39	Os04g0615700	AGO2	AGO protein
40	Os01g0680200	OSPUP4/BG3	purine permease; big grain3
41	Os05g0556800	OsPUP7	purine permease;
42	Os01g0286100	OsPIL15	Rice phytochrome-interacting factor-like protein OsPIL15
43	Os03g0786400	DST; WL1	zinc-finger transcription factors
44	Os04g0396500	Gnp4/LAX2	lax panicle2;Grain Number Per-Panicle Gene
45	Os12g0613700	OsARF25; OsARF6b	auxin response factor
46	Os12g0601400	OSIAA3	Aux/IAA genes in rice
47	Os05g0389000	OsERF142/SMOS1	SMALL ORGAN SIZE 1
48	Os06g0127800	SMOS2/DLT; OsGRAS-32	DWARF AND LOW-TILLERING,SMALL ORGAN SIZE 2
49	Os01g0169800	TSG1/FIB; OsTAR2	Tryptophan transaminase
50	Os06g0660200	OsPIN2	auxin efflux carrier
51	Os03g0175800	BG1	Big Grain 1
52	Os03g0841800	GSK5/SK41/TGW3/qTGW3/GL3.3/qGL6	Grain size
53	Os01g0927600	OsARF4	Auxin Reponse Factor 4
54	Os03g0757500	GSA1; UGT83A1	UDP glucosyltransferase
55	Os03g0324300	MHZ6/OsEIL1	mao huzi 6; ethylene-insensitive
56	Os06g0115200	MHZ3	Pectin methyltransferase
57	Os07g0155600	MHZ7/OsEIN2	Vacuolar invertase
58	Os05g0458600	LAC	Putative membrane protein
59	Os03g0232600	TUD1	Cell wall invertase
60	Os05g0333200	D1/RGA1	Tetratricopeptide repeat (TPR)motif protein
61	Os08g0456600	GGC2	Plastidic pyruvate kinase
62	Os09g0441900	DEP1	Malate dehydrogenase
63	Os03g0407400	GS3	Plastid-localized cpHSP70-2
64	Os03g0215400	MADS1/LGY3	IAA-glucose hydrolase
65	Os02g0106100	OsINV3	Class I glutamine amidotransferase
66	Os04g0169100	ETR2	CBM48 domain-containing protein
67	Os11g0615200	GIF1	Nuclear transcription factorY subunit Bg
68	Os04g0645100	FLO2	Nuclear transcription factorY subunit Cz
69	Os10g0463800	FLO7	Nuclear transcription factor Y subunit C4
70	Os10g0478200	FLO16	Isoamylase
71	Os02g0816800	FLO13	SUVH Histone Methyltransferase
72	Os03g0685300	FLO19	H3K36 methyltransferase
73	Os04g0119400	FLO19	farinaceous albumen
74	Os05g0304800	NF-YC12	B3 DNA binding domain
75	Os10g0191900	OsNF-YC12; OsNF-YC11	The C-subunit of nuclear factor Y
76	Os03g0686900	FLO6	Polycomb Protein
77	Os01g0346900	OsNF-YC10; OsHAP5I	MADS-box protein
78	Os06g0285200	NF-YB9	Polycomb Protein
79	Os03g0251350	NF-YC2	The C-subunit of nuclear factor Y
80	Os06g0667100	NF-YC4	The C-subunit of nuclear factor Y
81	Os02g0528200	OsBEIIb; be2b	Starch branching enzyme IIb
82	Os08g0520900	ISA1	starch debranching enzyme
83	Os07g0257200	OsNramp5	Natural resistance related macrophage proteins
84	Os02g0202400	OsBT1	Adenosine diphosphate glucose transporter protein
85	Os06g0650300	GW6a	histone acetyltransferase
86	Os05g0490700	SDG728	Histone H3K9 methyltransferase gene
87	Os02g0554000	SDG725	Histone H3K36 methyltransferase
88	Os02g0683500	RAV6; Epi-rav6	B3 DNA Binding Protein
89	Os08g0137100	FIE2	Autonomous genes that do not depend on fertilization in the endosperm
90	Os02g0682200	MADS6	MADS Box Genes
91	Os08g0137250	OsFIE1; Epi-df	Autonomous genes that do not depend on fertilization in the endosperm
92	Os11g0615200	OsGIF1	GRF interaction factor
93	Os01g0812000	OsGAMYBL	MYB transcription factor
94	Os01g0286100	DEP1	Photosensitive pigment interaction factor
95	Os04g0551500	OsSPL7/12/16	Squamosa promoter binding protein
96	Os06g0703500	OsSPL12	Squamosa promoter binding protein
97	Os08g0531600	qGW8; OsSPL16	Squamosa promoter binding protein
98	Os11g0247300	SRS5	tubulin
99	Os07g0505200	OsSPL13/GLW7	Squamosa promoter binding protein
100	Os07g0603300	GL7/GW7	Grain length
101	Os08g0531600	OsSPL16/GW8	Squamosa promoter binding protein
102	Os08g0509600	OsSPL14/IPA1	Squamosa promoter binding protein
103	Os09g0531600	OsSHI1	SHI family transcription factors
104	Os08g0537800	WTG1/OsOTUB1	regulation gene of grain width and grain thickness
105	Os03g0140400	CYP96B4	cytochrome P450
106	Os04g0674500	OsmiR396e/f	MiRNA

## Sheet: Table S8
Table S8 The 95 wheat homolog genes of 48 rice/wheat known genes located in MQTL
No.	Gene Name	GENE_ID	MQTL	MQTL physical interval	Wheat homolog gene	Physical position	Protein product	MSU name
1	GW2	Os02g0244100	MQTL.DH.6B.1	500894338-511569287	TraesCS6B02G280100	6B:506269034-506271883	E3 ubiquitin ligase	LOC_Os02g14720
2	CHT14, OsChia2a; Cht8	Os10g0542900	MQTL.DH.1D.1	320396101-347209497	TraesCS1D02G249600	1D:342170234-342171480	Chitinase family protein	LOC_Os10g39680
			MQTL.RIL.7B.7	726970893-730164735	TraesCS7B02G471400	7B:727536245-727537045
			MQTL.RIL.7B.7	726970893-730164735	TraesCS7B02G471500	7B:727607177-727608352
			MQTL.RIL.7B.7	726970893-730164735	TraesCS7B02G471300	7B:727425871-727426836
3	SLG	Os08g0562500	MQTL.DH.1D.2	416458439-433969017	TraesCS1D02G343400	1D:432405975-432409735	BAHD acyltransferase	LOC_Os08g44840
			MQTL.F2.4A.2	693278307-707841858	TraesCS4A02G427300	4A:698175223-698175858
4	OsRac1	Os01g0229400	MQTL.DH.1D.2	416458439-433969017	TraesCS1D02G336200	1D:426404662-426406861	Small molecule GTP enzyme	LOC_Os01g12900
			MQTL.DH.1B.1	556108760-580633952	TraesCS1B02G347000	1B:575923118-575926136
5	SMG1/OSMKK4	Os02g0787300	MQTL.DH.2A.4	676986657-681106757	TraesCS2A02G426200	2A:679884541-679889714	Mitogen activated protein kinase kinase	LOC_Os02g54600
6	D61/OSBRI1	Os01g0718300	MQTL.DH.6B.1	500894338-511569287	TraesCS6B02G279300	6B:504591712-504606525	dwarf 61; brassinolide receptor kinase; BR receptor kinase	LOC_Os01g52050
			MQTL.DH.1D.2	416458439-433969017	TraesCS1D02G344200	1D:432807534-432809474
7	ALDH2B1	Os06g0270900	MQTL.DH.7A.2	61893059-63112794	TraesCS7A02G102400	7A:62878982-62882679	Aldehyde dehydrogenase	LOC_Os06g15990
8	OsOFP8	Os01g0864000	MQTL.RIL.7B.3	84215789-91292649	TraesCS7B02G080300	7B:90189439-90195307	OVATE Family Protein	LOC_Os01g64430
			MQTL.F2.7A.2	17440874-36899960	TraesCS7A02G053700	7A:26030125-26030505
			MQTL.F2.7A.2	17440874-36899960	TraesCS7A02G053800	7A:26039839-26040011
			MQTL.DH.4A.2	621124728-629476633	TraesCS4A02G348100	4A:625685554-625685587
9	OsGSR1; GW6	Os06g0266800	MQTL.DH.5B.1	401009338-405529926	TraesCS5B02G225600	5B:401073469-401073587	GAST (GA-stimulated transcript) gene family	LOC_Os06g15620
			MQTL.RIL.3B.1	537838299-552228750	TraesCS3B02G333700	3B:540208316-540208336
			MQTL.DH.1B.1	556108760-580633952	TraesCS1B02G347400	1B:576521581-576521604
			MQTL.DH.1B.1	556108760-580633952	TraesCS1B02G345200	1B:573568384-573570099
			MQTL.F2.7A.2	17440874-36899960	TraesCS7A02G068800	7A:34917092-34917113
			MQTL.DH.4A.3	603067021-615219959	GA20ox1A	4A:608044037-608044187
			MQTL.DH.2A.3	663328967-675938678	TraesCS2A02G419800	2A:675747577-675747606
			MQTL.DH.2A.3	663328967-675938678	TraesCS2A02G419500	2A:675081979-675082067
			MQTL.DH.2A.3	663328967-675938678	TraesCS2A02G414800	2A:671944228-671944249
			MQTL.RIL.7B.7	726970893-730164735	TraesCS7B02G472600	7B:728700196-728700216
10	OSPUP4/BG3	Os01g0680200	MQTL.DH.1D.3	457645286-474441499	TraesCS1D02G394100	1D:463342148-463342363	purine permease; big grain3	LOC_Os01g48800
			MQTL.DH.1D.3	457645286-474441499	TraesCS1D02G394000	1D:463326306-463326368
			MQTL.DH.1D.3	457645286-474441499	TraesCS1D02G393900	1D:463282982-463283098
11	OsPUP7	Os05g0556800	MQTL.F2.7D	87997842-96468588	TraesCS7D02G141100	7D:90001629-90001649	purine permease;	LOC_Os05g48300
			MQTL.RIL.7B.7	726970893-730164735	TraesCS7B02G471700	7B:727638970-727638990
			MQTL.DH.7A.1	675269653-675397004	TraesCS7A02G484300	7A:675396590-675401913
			MQTL.F2.4A.2	693278307-707841858	TraesCS4A02G425000	4A:696006402-696006431
			MQTL.DH.1A.1	20428972-25713543	TraesCS1A02G039400	1A:21618286-21618306
			MQTL.DH.4A.1	534236437-541362871	TraesCS4A02G229400	4A:537957252-537957272
			MQTL.DH.2A.4	676986657-681106757	TraesCS2A02G425900	2A:679515919-679515940
			MQTL.DH.1D.3	457645286-474441499	TraesCS1D02G396800	1D:464835262-464835286
			MQTL.DH.1D.1	320396101-347209497	TraesCS1D02G237200	1D:326286220-326286305
12	DST; WL1	Os03g0786400	MQTL.F2.7A.2	17440874-36899960	TraesCS7A02G071100	7A:36862788-36862808	zinc-finger transcription factors	LOC_Os03g57240
			MQTL.RIL.3B.5	81818278-95150976	TraesCS3B02G117300	3B:84733610-84733635
			MQTL.DH.1B.3	667717050-670783640	TraesCS1B02G453700	1B:669895886-669895906
			MQTL.DH.1B.1	556108760-580633952	TraesCS1B02G346500	1B:575717665-575717699
13	OsARF25; OsARF6b	Os12g0613700	MQTL.DH.1D.2	416458439-433969017	TraesCS1D02G337500	1D:427150090-427150130	auxin response factor	LOC_Os12g41950
			MQTL.DH.5D	41816061-44932169	TraesCS5D02G045700	5D:44908521-44908636
14	OSIAA3	Os12g0601400	MQTL.DH.3B.3	478560414-488878863	TraesCS3B02G303900	3B:487910770-487910826	Aux/IAA genes in rice	LOC_Os12g40900
15	OsERF142/SMOS1	Os05g0389000	MQTL.DH.1D.1	320396101-347209497	TraesCS1D02G242800	1D:332996581-332996702	SMALL ORGAN SIZE 1	LOC_Os05g32270
16	SMOS2/DLT; OsGRAS-32	Os06g0127800	MQTL.DH.1D.3	457645286-474441499	TraesCS1D02G387000	1D:459837224-459837427	DWARF AND LOW-TILLERING,SMALL ORGAN SIZE 2	LOC_Os06g03710
			MQTL.F2.7A.2	17440874-36899960	TraesCS7A02G053100	7A:25750696-25750773
17	TSG1/FIB; OsTAR2	Os01g0169800	MQTL.DH.1D.1	320396101-347209497	TraesCS1D02G238100	1D:327721135-327721297	Tryptophan transaminase	LOC_Os01g07500
18	OsPIN2	Os06g0660200	MQTL.DH.1A.2	7190349-14521034	TraesCS1A02G025700	1A:12318190-12318210	auxin efflux carrier	LOC_Os06g44970
			MQTL.DH.1D.1	320396101-347209497	TraesCS1D02G242600	1D:332953000-332953024
19	GSK5/SK41/TGW3/qTGW3/GL3.3/qGL6	Os03g0841800	MQTL.DH.4A.2	621124728-629476633	TraesCS4A02G345500	4A:624933743-624933835	Grain size	LOC_Os03g62500
20	OsARF4	Os01g0927600	MQTL.DH.1B.1	556108760-580633952	TraesCS1B02G347900	1B:577606997-577607022	Auxin Reponse Factor 4	LOC_Os01g70270
			MQTL.DH.1D.3	457645286-474441499	TraesCS1D02G404400	1D:469215945-469215971
21	GSA1; UGT83A1	Os03g0757500	MQTL.DH.1D.3	457645286-474441499	TraesCS1D02G385300	1D:458728368-458728396	UDP glucosyltransferase	LOC_Os03g55040
			MQTL.DH.2D.3	592628155-601971854	TraesCS2D02G504600	2D:598897525-598897550
			MQTL.F2.5B	19590473-24918706	TraesCS5B02G021300	5B:20170504-20170541
			MQTL.RIL.7B.3	84215789-91292649	TraesCS7B02G075300	7B:84652440-84652471
			MQTL.RIL.7B.3	84215789-91292649	TraesCS7B02G075400	7B:84702102-84702138
			MQTL.RIL.7B.3	84215789-91292649	TraesCS7B02G075500	7B:84764320-84764351
22	MHZ3	Os06g0115200	MQTL.F2.1B	678747673-687715386	TraesCS1B02G476400	1B:685233379-685233420	Pectin methyltransferase	LOC_Os02g01590
			MQTL.DH.2B.2	159208093-160904114	TraesCS2B02G184500	2B:159363182-159363206
			MQTL.F2.7A.1	19318752-20171107	TraesCS7A02G043600	7A:20163897-20163991
23	GGC2	Os08g0456600	MQTL.F2.4A.1	38369643-56258818	TraesCS4A02G048400	4A:39263907-39263926	Plastidic pyruvate kinase	LOC_Os10g33800
24	MADS1/LGY3	Os03g0215400	MQTL.DH.2A.4	676986657-681106757	TraesCS2A02G422400	2A:677483499-677483602	IAA-glucose hydrolase	LOC_Os02g57180
			MQTL.F2.4A.1	38369643-56258818	TraesCS4A02G058900	4A:52605745-52605931
25	OsINV3	Os02g0106100	MQTL.DH.3B.1	26650801-34657701	TraesCS3B02G059700	3B:31108398-31108421	Class I glutamine amidotransferase	LOC_Os10g11580
			MQTL.F2.7A.2	17440874-36899960	TraesCS7A02G060300	7A:29664107-29664155
26	ETR2	Os04g0169100	MQTL.DH.4A.2	621124728-629476633	TraesCS4A02G344200	4A:624121343-624121400	CBM48 domain-containing protein	LOC_Os01g24460
27	FLO2	Os04g0645100	MQTL.RIL.3B.1	537838299-552228750	TraesCS3B02G332400	3B:538827475-538827560	Nuclear transcription factorY subunit Cz	LOC_Os06g45640
			MQTL.RIL.3B.1	537838299-552228750	TraesCS3B02G332300	3B:537842771-537842858
28	FLO16	Os10g0478200	MQTL.DH.1A.2	7190349-14521034	TraesCS1A02G030100	1A:14045880-14045905	Isoamylase	LOC_Os07g15370
29	FLO19		MQTL.DH.3B.1	26650801-34657701	TraesCS3B02G060300	3B:31992389-31992414	H3K36 methyltransferase	LOC_Os02g45850
30	NF-YB9	Os06g0285200	MQTL.F2.1B	678747673-687715386	TraesCS1B02G471900	1B:679745031-679745058	Polycomb Protein	LOC_Os06g17480
31	OsBEIIb; be2b	Os02g0528200	MQTL.DH.2B.3	437001774-447364973	TraesCS2B02G309500	2B:442516272-442516421	Starch branching enzyme IIb	LOC_Os02g32660
32	GW6a	Os06g0650300	MQTL.DH.2A.3	663328967-675938678	TraesCS2A02G417100	2A:673195310-673195330	histone acetyltransferase	LOC_Os06g44100
			MQTL.DH.2A.3	663328967-675938678	TraesCS2A02G417200	2A:673276686-673276706
			MQTL.DH.2A.4	676986657-681106757	TraesCS2A02G425000	2A:678965193-678965214
33	OsFIE1; Epi-df	Os08g0137250	MQTL.RIL.3B.1	537838299-552228750	TraesCS3B02G337600	3B:543877883-543877908	Autonomous genes that do not depend on fertilization in the endosperm	LOC_Os08g04290
			MQTL.DH.4A.1	534236437-541362871	TraesCS4A02G229200	4A:537592427-537592447
34	OsGRF4/GS2/GL2	Os02g0701300	MQTL.F2.4A.2	693278307-707841858	TraesCS4A02G434900	4A:705512095-705512154	Growth-Regulating Factor 4	LOC_Os02g47280
35	OsGAMYB	Os06g0605600	MQTL.DH.1A.1	20428972-25713543	TraesCS1A02G042700	1A:23339877-23339902	MYB transcription factor	LOC_Os01g59660
36	OsGAMYBL	Os01g0812000	MQTL.DH.4A.3	603067021-615219959	TraesCS4A02G322200	4A:610262986-610263016	MYB transcription factor	LOC_Os01g59660
37	OsLAC	Os05g0458600	MQTL.DH.1A.1	20428972-25713543	TraesCS1A02G043900	1A:24340101-24340142	laccase	LOC_Os05g38420
38	OsSPL7/12/16	Os04g0551500	MQTL.DH.2A.3	663328967-675938678	TraesCS2A02G413900	2A:670957876-670957922	Squamosa promoter binding protein	LOC_Os04g46580
		Os06g0703500	MQTL.DH.3B.3	478560414-488878863	TraesCS3B02G302300	3B:486378075-486378099	Squamosa promoter binding protein	LOC_Os06g49010
39	SRS5	Os11g0247300	MQTL.DH.1B.1	556108760-580633952	TraesCS1B02G333600	1B:560175986-560176006	tubulin	LOC_Os11g14220
			MQTL.DH.2D.3	592628155-601971854	TraesCS2D02G502900	2D:596553449-596553471
40	OsSPL13/GLW7	Os07g0505200	MQTL.DH.1D.3	457645286-474441499	TraesCS1D02G383600	1D:458133130-458133154	Squamosa promoter binding protein	LOC_Os07g32170
			MQTL.DH.4A.1	534236437-541362871	TraesCS4A02G226800	4A:535035662-535035691
			MQTL.F2.4A.2	693278307-707841858	TraesCS4A02G435200	4A:705538970-705539006
			MQTL.DH.4A.3	603067021-615219959	TraesCS4A02G325300	4A:613266812-613266832
41	OsSHI1	Os09g0531600	MQTL.DH.1D.1	320396101-347209497	TraesCS1D02G241300	1D:332071633-332071654	SHI family transcription factors	LOC_Os09g36160
42	CYP96B4	Os03g0140400	MQTL.DH.1D.1	320396101-347209497	TraesCS1D02G239600	1D:329501107-329501162	cytochrome P450	LOC_Os03g04680
			MQTL.RIL.3B.8	769345579-783472149	TraesCS3B02G546300	3B:783005215-783005243
43	APP-A1		MQTL.F2.1A.1	564549507-568549444		1A:568.01		Niu et al.(2023)
44	TaAGP-L-B1		MQTL.DH.1B.3	667717050-670783640		1B:668.1(1A:576.3/1D:479.8)		Kang et al. (2013); Rose et al. (2016); Hou et al. (2017)
45	TaGS2-2D		MQTL.DH.2D.3	592628155-601971854		2D:595.1		Li et al. (2011)
46	TaCWI-4A		MQTL.DH.4A.3	603067021-615219959		4A:610.0(5B:705.0)		Jiang et al. (2015)
47	TaSPL14		MQTL.DH.5B.2	457342612-460678316		5B:450.11		Cao et al.(2021)

## Sheet: Table S9
Table S9 The information of 2695, 1087, and 1131 genes identified in 67 MQTL regions
No.	MQTL	GENE_ID	Gene Description	Pfam_Description	Interpro_Description	GO_Description
1	MQTL.DH.1A.1	TraesCS1A02G044200	Protein transport SEC13-like protein	PF00400: WD domain, G-beta repeat	IPR001680: WD40 repeat; IPR015943: WD40/YVTN repeat-like-containing domain; IPR017986: WD40-repeat-containing domain; IPR020472: G-protein beta WD-40 repeat	GO:0005515 MF: protein binding
2	MQTL.DH.1A.1	TraesCS1A02G036900	Vromindoline VIN2
3	MQTL.DH.1A.1	TraesCS1A02G039000	Defensin
4	MQTL.DH.1A.1	TraesCS1A02G043400	Ankyrin repeat protein-like	PF12796: Ankyrin repeats (3 copies); PF13181: Tetratricopeptide repeat	IPR002110: Ankyrin repeat; IPR011990: Tetratricopeptide-like helical domain; IPR013026: Tetratricopeptide repeat-containing domain; IPR019734: Tetratricopeptide repeat; IPR020683: Ankyrin repeat-containing domain	GO:0005515 MF: protein binding
5	MQTL.DH.1A.1	TraesCS1A02G044300	pseudo-response regulator 3
6	MQTL.DH.1A.1	TraesCS1A02G037700	Phenylalanine ammonia-lyase	PF00221: Aromatic amino acid lyase	IPR001106: Aromatic amino acid lyase; IPR005922: Phenylalanine ammonia-lyase; IPR008948: L-Aspartase-like; IPR022313: Phenylalanine/histidine ammonia-lyases, active site; IPR023144: Phenylalanine ammonia-lyase, shielding domain; IPR024083: Fumarase/histidase, N-terminal	GO:0003824 MF: catalytic activity;GO:0005737 CC: cytoplasm;GO:0006559 BP: L-phenylalanine catabolic process;GO:0016841 MF: ammonia-lyase activity
7	MQTL.DH.1A.1	TraesCS1A02G042500	Chaperone protein dnaJ	PF00226: DnaJ domain; PF11926: Domain of unknown function (DUF3444)	IPR001623: DnaJ domain; IPR024593: Domain of unknown function DUF3444
8	MQTL.DH.1A.1	TraesCS1A02G043100	AT hook motif DNA-binding family protein	PF03479: Domain of unknown function (DUF296)	IPR005175: PPC domain
9	MQTL.DH.1A.1	TraesCS1A02G043000	Mitochondrial import inner membrane translocase subunit Tim17/Tim22/Tim23 family protein
10	MQTL.DH.1A.1	TraesCS1A02G042200	Bifunctional polymyxin resistance protein ArnA		IPR001574: Ribosome-inactivating protein; IPR016138: Ribosome-inactivating protein, subdomain 1	GO:0017148 BP: negative regulation of translation;GO:0030598 MF: rRNA N-glycosylase activity
11	MQTL.DH.1A.1	TraesCS1A02G037900	BRI1-KD interacting protein
12	MQTL.DH.1A.1	TraesCS1A02G039400	Armadillo/beta-catenin-like repeat protein	PF04063: Domain of unknown function (DUF383)	IPR007205: Protein HGH1 N-terminal; IPR011989: Armadillo-like helical; IPR016024: Armadillo-type fold	GO:0005488 MF: binding
13	MQTL.DH.1A.1	TraesCS1A02G042800	TOX high mobility group box protein, putative (DUF1635)	PF07795: Protein of unknown function (DUF1635)	IPR012862: Protein of unknown function DUF1635
14	MQTL.DH.1A.1	TraesCS1A02G040100	Zinc finger family protein	PF13912: C2H2-type zinc finger	IPR013087: Zinc finger C2H2-type	GO:0003676 MF: nucleic acid binding
15	MQTL.DH.1A.1	TraesCS1A02G040800	Powder tolerance-related protein
16	MQTL.DH.1A.1	TraesCS1A02G044500	Evolutionarily conserved C-terminal region 2	PF04146: YT521-B-like domain	IPR007275: YTH domain	GO:0003723 MF: RNA binding
17	MQTL.DH.1A.1	TraesCS1A02G042600	3'-N-debenzoyl-2'-deoxytaxol N-benzoyltransferase	PF02458: Transferase family	IPR003480: Transferase	GO:0016747 MF: transferase activity, transferring acyl groups other than amino-acyl groups
18	MQTL.DH.1A.1	TraesCS1A02G037800	Phenylalanine ammonia-lyase	PF00221: Aromatic amino acid lyase	IPR001106: Aromatic amino acid lyase; IPR005922: Phenylalanine ammonia-lyase; IPR008948: L-Aspartase-like; IPR022313: Phenylalanine/histidine ammonia-lyases, active site; IPR023144: Phenylalanine ammonia-lyase, shielding domain; IPR024083: Fumarase/histidase, N-terminal	GO:0003824 MF: catalytic activity;GO:0005737 CC: cytoplasm;GO:0006559 BP: L-phenylalanine catabolic process;GO:0016841 MF: ammonia-lyase activity
19	MQTL.DH.1A.1	TraesCS1A02G043800	Transcription elongation factor 1	PF05129: Transcription elongation factor Elf1 like	IPR007808: Transcription elongation factor 1
20	MQTL.DH.1A.1	TraesCS1A02G038300	Inorganic pyrophosphatase family protein	PF00719: Inorganic pyrophosphatase	IPR008162: Inorganic pyrophosphatase	GO:0000287 MF: magnesium ion binding;GO:0004427 MF: inorganic diphosphatase activity;GO:0005737 CC: cytoplasm;GO:0006796 BP: phosphate-containing compound metabolic process
21	MQTL.DH.1A.1	TraesCS1A02G038828
22	MQTL.DH.1A.1	TraesCS1A02G041000	Aspartyl/glutamyl-tRNA(Asn/Gln) amidotransferase subunit B
23	MQTL.DH.1A.1	TraesCS1A02G043500	Plant Tudor-like RNA-binding protein	PF03735: ENT domain	IPR005491: ENT domain
24	MQTL.DH.1A.1	TraesCS1A02G041800	Guanine nucleotide-binding protein G(k) subunit alpha
25	MQTL.DH.1A.1	TraesCS1A02G042000	DNA topoisomerase
26	MQTL.DH.1A.1	TraesCS1A02G044000	Ankyrin repeat family protein, putative	PF00023: Ankyrin repeat	IPR002110: Ankyrin repeat; IPR020683: Ankyrin repeat-containing domain	GO:0005515 MF: protein binding
27	MQTL.DH.1A.1	TraesCS1A02G037500	3-ketoacyl-CoA synthase 5
28	MQTL.DH.1A.1	TraesCS1A02G037300	Thaumatin	PF00314: Thaumatin family	IPR001938: Thaumatin
29	MQTL.DH.1A.1	TraesCS1A02G041700	Benzyl alcohol O-benzoyltransferase	PF02458: Transferase family	IPR003480: Transferase	GO:0016747 MF: transferase activity, transferring acyl groups other than amino-acyl groups
30	MQTL.DH.1A.1	TraesCS1A02G041500	Chymotrypsin inhibitor	PF00280: Potato inhibitor I family	IPR000864: Proteinase inhibitor I13, potato inhibitor I	GO:0004867 MF: serine-type endopeptidase inhibitor activity;GO:0009611 BP: response to wounding
31	MQTL.DH.1A.1	TraesCS1A02G043200	Coiled-coil domain-containing protein, putative	PF04502: Family of unknown function (DUF572)	IPR007590: CWC16 protein
32	MQTL.DH.1A.1	TraesCS1A02G039100	B3 domain-containing protein
33	MQTL.DH.1A.1	TraesCS1A02G040700	Disease resistance protein RPM1	PF00931: NB-ARC domain	IPR002182: NB-ARC; IPR011991: Winged helix-turn-helix DNA-binding domain; IPR027417: P-loop containing nucleoside triphosphate hydrolase; IPR032675: Leucine-rich repeat domain, L domain-like	GO:0043531 MF: ADP binding
34	MQTL.DH.1A.1	TraesCS1A02G041300	Chymotrypsin inhibitor	PF00280: Potato inhibitor I family	IPR000864: Proteinase inhibitor I13, potato inhibitor I	GO:0004867 MF: serine-type endopeptidase inhibitor activity;GO:0009611 BP: response to wounding
35	MQTL.DH.1A.1	TraesCS1A02G042300	ARM repeat superfamily protein		IPR011989: Armadillo-like helical; IPR016024: Armadillo-type fold	GO:0005488 MF: binding
36	MQTL.DH.1A.1	TraesCS1A02G042400	Germin-like protein	PF00190: Cupin	IPR001929: Germin; IPR006045: Cupin 1; IPR011051: RmlC-like cupin domain; IPR014710: RmlC-like jelly roll fold	GO:0030145 MF: manganese ion binding;GO:0045735 MF: nutrient reservoir activity
37	MQTL.DH.1A.1	TraesCS1A02G042100	Leucine--tRNA ligase
38	MQTL.DH.1A.1	TraesCS1A02G040600	Glucose-6-phosphate isomerase	PF00342: Phosphoglucose isomerase	IPR001672: Phosphoglucose isomerase (PGI); IPR018189: Phosphoglucose isomerase, conserved site; IPR023096: Phosphoglucose isomerase, C-terminal	GO:0004347 MF: glucose-6-phosphate isomerase activity;GO:0006094 BP: gluconeogenesis;GO:0006096 BP: glycolytic process
39	MQTL.DH.1A.1	TraesCS1A02G040300	Zinc finger family protein	PF13912: C2H2-type zinc finger	IPR013083: Zinc finger, RING/FYVE/PHD-type; IPR013087: Zinc finger C2H2-type	GO:0003676 MF: nucleic acid binding
40	MQTL.DH.1A.1	TraesCS1A02G040900	3-ketoacyl-CoA synthase	PF08392: FAE1/Type III polyketide synthase-like protein; PF08541: 3-Oxoacyl-[acyl-carrier-protein (ACP)] synthase III C terminal	IPR012392: Very-long-chain 3-ketoacyl-CoA synthase; IPR013601: FAE1/Type III polyketide synthase-like protein; IPR013747: 3-Oxoacyl-[acyl-carrier-protein (ACP)] synthase III, C-terminal; IPR016039: Thiolase-like	GO:0003824 MF: catalytic activity;GO:0006633 BP: fatty acid biosynthetic process;GO:0008152 BP: metabolic process;GO:0016020 CC: membrane;GO:0016747 MF: transferase activity, transferring acyl groups other than amino-acyl groups
41	MQTL.DH.1A.1	TraesCS1A02G044100	Transcription factor jumonji (jmjC) domain-containing protein
42	MQTL.DH.1A.1	TraesCS1A02G037200	AWPM-19-like membrane family protein	PF05512: AWPM-19-like family	IPR008390: AWPM-19-like
43	MQTL.DH.1A.1	TraesCS1A02G039300	Type I inositol-1,4,5-trisphosphate 5-phosphatase 1	PF03372: Endonuclease/Exonuclease/phosphatase family	IPR000300: Inositol polyphosphate-related phosphatase; IPR005135: Endonuclease/exonuclease/phosphatase	GO:0046856 BP: phosphatidylinositol dephosphorylation
44	MQTL.DH.1A.1	TraesCS1A02G038600	Pm3-like disease resistance protein	PF00931: NB-ARC domain	IPR002182: NB-ARC; IPR027417: P-loop containing nucleoside triphosphate hydrolase	GO:0043531 MF: ADP binding
45	MQTL.DH.1A.1	TraesCS1A02G042700	MYB transcription factor	PF00249: Myb-like DNA-binding domain	IPR001005: SANT/Myb domain; IPR009057: Homeobox domain-like; IPR017930: Myb domain	GO:0003677 MF: DNA binding
46	MQTL.DH.1A.1	TraesCS1A02G039600	High molecular weight glutenin subunit
47	MQTL.DH.1A.1	TraesCS1A02G039900	S-adenosyl-L-methionine-dependent methyltransferases superfamily protein	PF13968: Domain of unknown function (DUF4220); PF04578: Protein of unknown function, DUF594	IPR007658: Protein of unknown function DUF594; IPR025315: Domain of unknown function DUF4220
48	MQTL.DH.1A.1	TraesCS1A02G040400	RNA binding protein	PF00076: RNA recognition motif. (a.k.a. RRM, RBD, or RNP domain); PF00098: Zinc knuckle	IPR000504: RNA recognition motif domain; IPR001878: Zinc finger, CCHC-type	GO:0003676 MF: nucleic acid binding;GO:0008270 MF: zinc ion binding
49	MQTL.DH.1A.1	TraesCS1A02G040200	Zinc finger family protein	PF13912: C2H2-type zinc finger	IPR013087: Zinc finger C2H2-type	GO:0003676 MF: nucleic acid binding
50	MQTL.DH.1A.1	TraesCS1A02G038400	Poly [ADP-ribose] polymerase	PF00645: Poly(ADP-ribose) polymerase and DNA-Ligase Zn-finger region; PF08063: PADR1 (NUC008) domain; PF00533: BRCA1 C Terminus (BRCT) domain; PF05406: WGR domain; PF02877: Poly(ADP-ribose) polymerase, regulatory domain; PF00644: Poly(ADP-ribose) polymerase catalytic domain	IPR001357: BRCT domain; IPR001510: Zinc finger, PARP-type; IPR004102: Poly(ADP-ribose) polymerase, regulatory domain; IPR008288: Poly [ADP-ribose] polymerase; IPR008893: WGR domain; IPR012317: Poly(ADP-ribose) polymerase, catalytic domain; IPR012982: PADR1 domain	GO:0003677 MF: DNA binding;GO:0003950 MF: NAD+ ADP-ribosyltransferase activity;GO:0005634 CC: nucleus;GO:0006471 BP: protein ADP-ribosylation;GO:0008270 MF: zinc ion binding;GO:0051287 MF: NAD binding
51	MQTL.DH.1A.1	TraesCS1A02G041900	Guanine nucleotide-binding protein G(k) subunit alpha
52	MQTL.DH.1A.1	TraesCS1A02G037400	Cation/H(+) antiporter		IPR014729: Rossmann-like alpha/beta/alpha sandwich fold
53	MQTL.DH.1A.1	TraesCS1A02G038800	UDP-N-acetylenolpyruvoylglucosamine reductase
54	MQTL.DH.1A.1	TraesCS1A02G037000	RNA helicase, ATP-dependent, SK12/DOB1 protein
55	MQTL.DH.1A.1	TraesCS1A02G036800	F-box family protein	PF03478: Protein of unknown function (DUF295)	IPR001810: F-box domain; IPR005174: Domain unknown function DUF295	GO:0005515 MF: protein binding
56	MQTL.DH.1A.1	TraesCS1A02G044400	Ankyrin repeat-containing protein	PF12796: Ankyrin repeats (3 copies); PF13857: Ankyrin repeats (many copies); PF13962: Domain of unknown function	IPR002110: Ankyrin repeat; IPR020683: Ankyrin repeat-containing domain; IPR026961: PGG domain	GO:0005515 MF: protein binding
57	MQTL.DH.1A.1	TraesCS1A02G044600	7,8-dihydroneopterin aldolase	PF02152: Dihydroneopterin aldolase	IPR006156: Dihydroneopterin aldolase; IPR006157: Dihydroneopterin aldolase/epimerase domain	GO:0004150 MF: dihydroneopterin aldolase activity;GO:0006760 BP: folic acid-containing compound metabolic process
58	MQTL.DH.1A.1	TraesCS1A02G038200	Histone H2A	PF00125: Core histone H2A/H2B/H3/H4; PF16211: C-terminus of histone H2A	IPR002119: Histone H2A; IPR007125: Histone H2A/H2B/H3; IPR009072: Histone-fold; IPR032454: Histone H2A, C-terminal domain; IPR032458: Histone H2A conserved site	GO:0000786 CC: nucleosome;GO:0003677 MF: DNA binding;GO:0005634 CC: nucleus;GO:0046982 MF: protein heterodimerization activity
59	MQTL.DH.1A.1	TraesCS1A02G043700	Citrate-binding protein	PF08787: Alginate lyase	IPR013320: Concanavalin A-like lectin/glucanase domain; IPR014895: Alginate lyase 2
60	MQTL.DH.1A.1	TraesCS1A02G041200	Chymotrypsin inhibitor	PF00280: Potato inhibitor I family	IPR000864: Proteinase inhibitor I13, potato inhibitor I	GO:0004867 MF: serine-type endopeptidase inhibitor activity;GO:0009611 BP: response to wounding
61	MQTL.DH.1A.1	TraesCS1A02G041400	Chymotrypsin inhibitor	PF00280: Potato inhibitor I family	IPR000864: Proteinase inhibitor I13, potato inhibitor I	GO:0004867 MF: serine-type endopeptidase inhibitor activity;GO:0009611 BP: response to wounding
62	MQTL.DH.1A.1	TraesCS1A02G041100	Leucine-rich repeat (LRR) family protein	PF00931: NB-ARC domain	IPR002182: NB-ARC; IPR011991: Winged helix-turn-helix DNA-binding domain; IPR027417: P-loop containing nucleoside triphosphate hydrolase; IPR032675: Leucine-rich repeat domain, L domain-like	GO:0043531 MF: ADP binding
63	MQTL.DH.1A.1	TraesCS1A02G038100	Histone H2A	PF00125: Core histone H2A/H2B/H3/H4; PF16211: C-terminus of histone H2A	IPR002119: Histone H2A; IPR007125: Histone H2A/H2B/H3; IPR009072: Histone-fold; IPR032454: Histone H2A, C-terminal domain; IPR032458: Histone H2A conserved site	GO:0000786 CC: nucleosome;GO:0003677 MF: DNA binding;GO:0005634 CC: nucleus;GO:0046982 MF: protein heterodimerization activity
64	MQTL.DH.1A.1	TraesCS1A02G043300	Clavata3/ESR (CLE) gene family member
65	MQTL.DH.1A.1	TraesCS1A02G042900	Histone-lysine N-methyltransferase	PF02182: SAD/SRA domain; PF05033: Pre-SET motif; PF00856: SET domain	IPR001214: SET domain; IPR003105: SRA-YDG; IPR007728: Pre-SET domain; IPR015947: PUA-like domain; IPR025794: Histone H3-K9 methyltransferase, plant	GO:0005515 MF: protein binding;GO:0005634 CC: nucleus;GO:0008270 MF: zinc ion binding;GO:0016571 BP: histone methylation;GO:0018024 MF: histone-lysine N-methyltransferase activity;GO:0034968 BP: histone lysine methylation;GO:0042393 MF: histone binding
66	MQTL.DH.1A.1	TraesCS1A02G043900	Laccase	PF07732: Multicopper oxidase; PF00394: Multicopper oxidase; PF07731: Multicopper oxidase	IPR001117: Multicopper oxidase, type 1; IPR002355: Multicopper oxidase, copper-binding site; IPR008972: Cupredoxin; IPR011706: Multicopper oxidase, type 2; IPR011707: Multicopper oxidase, type 3; IPR017761: Laccase	GO:0005507 MF: copper ion binding;GO:0016491 MF: oxidoreductase activity;GO:0046274 BP: lignin catabolic process;GO:0048046 CC: apoplast;GO:0052716 MF: hydroquinone:oxygen oxidoreductase activity;GO:0055114 BP: oxidation-reduction process
67	MQTL.DH.1A.1	TraesCS1A02G039200	MORC family CW-type zinc finger protein 4	PF13589: Histidine kinase-, DNA gyrase B-, and HSP90-like ATPase	IPR003594: Histidine kinase-like ATPase, C-terminal domain
68	MQTL.DH.1A.1	TraesCS1A02G038000	Powder tolerance-related protein
69	MQTL.DH.1A.1	TraesCS1A02G038500	Unconventional myosin-Va
70	MQTL.DH.1A.1	TraesCS1A02G043600	RNA polymerase II transcription factor SIII (Elongin) subunit A	PF06881: RNA polymerase II transcription factor SIII (Elongin) subunit A	IPR010684: RNA polymerase II transcription factor SIII, subunit A	GO:0005634 CC: nucleus;GO:0006355 BP: regulation of transcription, DNA-templated;GO:0016021 CC: integral component of membrane
71	MQTL.DH.1A.1	TraesCS1A02G044700	actin cross-linking protein (DUF569)	PF04601: Domain of unknown function (DUF569)	IPR007679: Domain of unknown function DUF569; IPR008999: Actin cross-linking
72	MQTL.DH.1A.1	TraesCS1A02G039800	3-ketoacyl-CoA synthase	PF08392: FAE1/Type III polyketide synthase-like protein; PF08541: 3-Oxoacyl-[acyl-carrier-protein (ACP)] synthase III C terminal	IPR012392: Very-long-chain 3-ketoacyl-CoA synthase; IPR013601: FAE1/Type III polyketide synthase-like protein; IPR013747: 3-Oxoacyl-[acyl-carrier-protein (ACP)] synthase III, C-terminal; IPR016039: Thiolase-like	GO:0003824 MF: catalytic activity;GO:0006633 BP: fatty acid biosynthetic process;GO:0008152 BP: metabolic process;GO:0016020 CC: membrane;GO:0016747 MF: transferase activity, transferring acyl groups other than amino-acyl groups
73	MQTL.DH.1A.1	TraesCS1A02G040000	Sulfite reductase [NADPH] hemoprotein beta-component
74	MQTL.DH.1A.1	TraesCS1A02G040500	Protein-tyrosine sulfotransferase-like protein
75	MQTL.DH.1A.1	TraesCS1A02G039700	ABC transporter, putative	PF00664: ABC transporter transmembrane region; PF00005: ABC transporter	IPR003439: ABC transporter-like; IPR003593: AAA+ ATPase domain; IPR011527: ABC transporter type 1, transmembrane domain; IPR017871: ABC transporter, conserved site; IPR027417: P-loop containing nucleoside triphosphate hydrolase	GO:0005524 MF: ATP binding;GO:0006810 BP: transport;GO:0016021 CC: integral component of membrane;GO:0016887 MF: ATPase activity;GO:0042626 MF: ATPase activity, coupled to transmembrane movement of substances;GO:0055085 BP: transmembrane transport
76	MQTL.DH.1A.1	TraesCS1A02G041600	Chymotrypsin inhibitor	PF00280: Potato inhibitor I family	IPR000864: Proteinase inhibitor I13, potato inhibitor I	GO:0004867 MF: serine-type endopeptidase inhibitor activity;GO:0009611 BP: response to wounding
77	MQTL.DH.1A.1	TraesCS1A02G037100	F-box protein	PF00646: F-box domain	IPR001810: F-box domain; IPR015943: WD40/YVTN repeat-like-containing domain; IPR017451: F-box associated interaction domain	GO:0005515 MF: protein binding
78	MQTL.DH.1A.1	TraesCS1A02G037600	3-ketoacyl-CoA synthase	PF08392: FAE1/Type III polyketide synthase-like protein; PF08541: 3-Oxoacyl-[acyl-carrier-protein (ACP)] synthase III C terminal	IPR012392: Very-long-chain 3-ketoacyl-CoA synthase; IPR013601: FAE1/Type III polyketide synthase-like protein; IPR013747: 3-Oxoacyl-[acyl-carrier-protein (ACP)] synthase III, C-terminal; IPR016039: Thiolase-like	GO:0003824 MF: catalytic activity;GO:0006633 BP: fatty acid biosynthetic process;GO:0008152 BP: metabolic process;GO:0016020 CC: membrane;GO:0016747 MF: transferase activity, transferring acyl groups other than amino-acyl groups
79	MQTL.DH.1A.2	TraesCS1A02G013300	Transketolase family protein
80	MQTL.DH.1A.2	TraesCS1A02G031100	Cysteine protease	PF08246: Cathepsin propeptide inhibitor domain (I29); PF00112: Papain family cysteine protease	IPR000169: Cysteine peptidase, cysteine active site; IPR000668: Peptidase C1A, papain C-terminal; IPR013201: Cathepsin propeptide inhibitor domain (I29); IPR025661: Cysteine peptidase, asparagine active site	GO:0006508 BP: proteolysis;GO:0008234 MF: cysteine-type peptidase activity
81	MQTL.DH.1A.2	TraesCS1A02G030100	NAD(P)-binding rossmann-fold protein	PF13460: NAD(P)H-binding	IPR016040: NAD(P)-binding domain
82	MQTL.DH.1A.2	TraesCS1A02G022100	Inhibitor protein	PF00280: Potato inhibitor I family	IPR000864: Proteinase inhibitor I13, potato inhibitor I	GO:0004867 MF: serine-type endopeptidase inhibitor activity;GO:0009611 BP: response to wounding
83	MQTL.DH.1A.2	TraesCS1A02G020000	Thionin
84	MQTL.DH.1A.2	TraesCS1A02G014000	Defensin	PF00304: Gamma-thionin family	IPR003614: Knottin, scorpion toxin-like; IPR008176: Defensin, plant	GO:0006952 BP: defense response
85	MQTL.DH.1A.2	TraesCS1A02G016400	NBS-LRR disease resistance protein, putative, expressed	PF00931: NB-ARC domain	IPR002182: NB-ARC; IPR011991: Winged helix-turn-helix DNA-binding domain; IPR027417: P-loop containing nucleoside triphosphate hydrolase; IPR032675: Leucine-rich repeat domain, L domain-like	GO:0043531 MF: ADP binding
86	MQTL.DH.1A.2	TraesCS1A02G022500	auxin response factor 21
87	MQTL.DH.1A.2	TraesCS1A02G027400	Guanine nucleotide-binding protein G(k) subunit alpha
88	MQTL.DH.1A.2	TraesCS1A02G018500	Receptor-like kinase	PF13947: Wall-associated receptor kinase galacturonan-binding; PF00069: Protein kinase domain	IPR000719: Protein kinase domain; IPR008271: Serine/threonine-protein kinase, active site; IPR011009: Protein kinase-like domain; IPR017441: Protein kinase, ATP binding site; IPR025287: Wall-associated receptor kinase, galacturonan-binding domain	GO:0004672 MF: protein kinase activity;GO:0005524 MF: ATP binding;GO:0006468 BP: protein phosphorylation;GO:0030247 MF: polysaccharide binding
89	MQTL.DH.1A.2	TraesCS1A02G025100	50S ribosomal protein L22	PF00237: Ribosomal protein L22p/L17e	IPR001063: Ribosomal protein L22/L17; IPR005727: Ribosomal protein L22, bacterial/chloroplast-type	GO:0003735 MF: structural constituent of ribosome;GO:0005840 CC: ribosome;GO:0006412 BP: translation;GO:0015934 CC: large ribosomal subunit
90	MQTL.DH.1A.2	TraesCS1A02G026400	Disease resistance protein (NBS-LRR class) family	PF00931: NB-ARC domain	IPR002182: NB-ARC; IPR011991: Winged helix-turn-helix DNA-binding domain; IPR027417: P-loop containing nucleoside triphosphate hydrolase; IPR032675: Leucine-rich repeat domain, L domain-like	GO:0043531 MF: ADP binding
91	MQTL.DH.1A.2	TraesCS1A02G023800	TBC1 domain family member	PF00566: Rab-GTPase-TBC domain	IPR000195: Rab-GTPase-TBC domain
92	MQTL.DH.1A.2	TraesCS1A02G017700	Receptor-like protein kinase	PF13947: Wall-associated receptor kinase galacturonan-binding; PF07645: Calcium-binding EGF domain; PF07714: Protein tyrosine kinase	IPR000152: EGF-type aspartate/asparagine hydroxylation site; IPR000719: Protein kinase domain; IPR000742: EGF-like domain; IPR001245: Serine-threonine/tyrosine-protein kinase, catalytic domain; IPR001881: EGF-like calcium-binding domain; IPR008271: Serine/threonine-protein kinase, active site; IPR009030: Growth factor receptor cysteine-rich domain; IPR011009: Protein kinase-like domain; IPR017441…	GO:0004672 MF: protein kinase activity;GO:0005509 MF: calcium ion binding;GO:0005515 MF: protein binding;GO:0005524 MF: ATP binding;GO:0006468 BP: protein phosphorylation;GO:0030247 MF: polysaccharide binding
93	MQTL.DH.1A.2	TraesCS1A02G023900	SKP1-like protein 4
94	MQTL.DH.1A.2	TraesCS1A02G015378
95	MQTL.DH.1A.2	TraesCS1A02G022600	Protein transport protein Sec61 subunit gamma	PF00584: SecE/Sec61-gamma subunits of protein translocation complex	IPR001901: Protein translocase complex, SecE/Sec61-gamma subunit; IPR008158: Protein translocase SEC61 complex, gamma subunit; IPR022943: Preprotein translocase subunit SecE; IPR023391: Protein translocase SecE domain	GO:0006605 BP: protein targeting;GO:0006886 BP: intracellular protein transport;GO:0015031 BP: protein transport;GO:0015450 MF: P-P-bond-hydrolysis-driven protein transmembrane transporter activity;GO:0016020 CC: membrane
96	MQTL.DH.1A.2	TraesCS1A02G017000	RNA binding protein	PF00076: RNA recognition motif. (a.k.a. RRM, RBD, or RNP domain)	IPR000504: RNA recognition motif domain	GO:0003676 MF: nucleic acid binding
97	MQTL.DH.1A.2	TraesCS1A02G026800	Chymotrypsin inhibitor	PF00280: Potato inhibitor I family	IPR000864: Proteinase inhibitor I13, potato inhibitor I	GO:0004867 MF: serine-type endopeptidase inhibitor activity;GO:0009611 BP: response to wounding
98	MQTL.DH.1A.2	TraesCS1A02G016500	Chromodomain-helicase-DNA-binding protein 8
99	MQTL.DH.1A.2	TraesCS1A02G018400	NBS-LRR disease resistance protein, putative, expressed	PF00931: NB-ARC domain	IPR002182: NB-ARC; IPR011991: Winged helix-turn-helix DNA-binding domain; IPR027417: P-loop containing nucleoside triphosphate hydrolase; IPR032675: Leucine-rich repeat domain, L domain-like	GO:0043531 MF: ADP binding
100	MQTL.DH.1A.2	TraesCS1A02G028700	Disease resistance protein (TIR-NBS-LRR class) family	PF00931: NB-ARC domain	IPR002182: NB-ARC; IPR027417: P-loop containing nucleoside triphosphate hydrolase	GO:0043531 MF: ADP binding
101	MQTL.DH.1A.2	TraesCS1A02G020600	Chaperone protein DnaJ	PF00226: DnaJ domain	IPR001623: DnaJ domain
102	MQTL.DH.1A.2	TraesCS1A02G030200	Scarecrow transcription factor family protein	PF03514: GRAS domain family	IPR005202: Transcription factor GRAS
103	MQTL.DH.1A.2	TraesCS1A02G023400	Serine/arginine repetitive matrix protein 2 isoform 1
104	MQTL.DH.1A.2	TraesCS1A02G028300	Chymotrypsin inhibitor	PF00280: Potato inhibitor I family	IPR000864: Proteinase inhibitor I13, potato inhibitor I	GO:0004867 MF: serine-type endopeptidase inhibitor activity;GO:0009611 BP: response to wounding
105	MQTL.DH.1A.2	TraesCS1A02G015800	12-oxophytodienoate reductase-like protein	PF00724: NADH:flavin oxidoreductase / NADH oxidase family	IPR001155: NADH:flavin oxidoreductase/NADH oxidase, N-terminal; IPR013785: Aldolase-type TIM barrel	GO:0003824 MF: catalytic activity;GO:0010181 MF: FMN binding;GO:0016491 MF: oxidoreductase activity;GO:0055114 BP: oxidation-reduction process
106	MQTL.DH.1A.2	TraesCS1A02G018600	Receptor-like kinase	PF00069: Protein kinase domain	IPR000719: Protein kinase domain; IPR008271: Serine/threonine-protein kinase, active site; IPR011009: Protein kinase-like domain; IPR017441: Protein kinase, ATP binding site	GO:0004672 MF: protein kinase activity;GO:0005524 MF: ATP binding;GO:0006468 BP: protein phosphorylation
107	MQTL.DH.1A.2	TraesCS1A02G028500	NBS-LRR-like resistance protein	PF00931: NB-ARC domain	IPR002182: NB-ARC; IPR011991: Winged helix-turn-helix DNA-binding domain; IPR027417: P-loop containing nucleoside triphosphate hydrolase; IPR032675: Leucine-rich repeat domain, L domain-like	GO:0043531 MF: ADP binding
108	MQTL.DH.1A.2	TraesCS1A02G013200	Ankyrin repeat protein family-like protein	PF12796: Ankyrin repeats (3 copies); PF13857: Ankyrin repeats (many copies); PF13962: Domain of unknown function	IPR002110: Ankyrin repeat; IPR020683: Ankyrin repeat-containing domain; IPR026961: PGG domain	GO:0005515 MF: protein binding
109	MQTL.DH.1A.2	TraesCS1A02G024600	Dehydration-induced 19-like protein	PF05605: Drought induced 19 protein (Di19), zinc-binding; PF14571: Stress-induced protein Di19, C-terminal	IPR008598: Drought induced 19 protein type, zinc-binding domain; IPR013083: Zinc finger, RING/FYVE/PHD-type; IPR027935: Protein dehydration-induced 19, C-terminal
110	MQTL.DH.1A.2	TraesCS1A02G014700	Transducin/WD40 repeat-like superfamily protein
111	MQTL.DH.1A.2	TraesCS1A02G013800	Methionine S-methyltransferase	PF13847: Methyltransferase domain; PF00155: Aminotransferase class I and II	IPR004839: Aminotransferase, class I/classII; IPR015421: Pyridoxal phosphate-dependent transferase, major region, subdomain 1; IPR015422: Pyridoxal phosphate-dependent transferase, subdomain 2; IPR015424: Pyridoxal phosphate-dependent transferase; IPR025714: Methyltransferase domain; IPR025779: Methionine S-methyltransferase; IPR029063: S-adenosyl-L-methionine-dependent methyltransferase	GO:0003824 MF: catalytic activity;GO:0008168 MF: methyltransferase activity;GO:0009058 BP: biosynthetic process;GO:0030170 MF: pyridoxal phosphate binding
112	MQTL.DH.1A.2	TraesCS1A02G030700	PGR5-like protein 1A, chloroplastic
113	MQTL.DH.1A.2	TraesCS1A02G024800	Inhibitor protein	PF00280: Potato inhibitor I family	IPR000864: Proteinase inhibitor I13, potato inhibitor I	GO:0004867 MF: serine-type endopeptidase inhibitor activity;GO:0009611 BP: response to wounding
114	MQTL.DH.1A.2	TraesCS1A02G015900	Serine/threonine-protein kinase	PF01453: D-mannose binding lectin; PF00954: S-locus glycoprotein domain; PF08276: PAN-like domain; PF00069: Protein kinase domain	IPR000719: Protein kinase domain; IPR000858: S-locus glycoprotein domain; IPR001480: Bulb-type lectin domain; IPR003609: PAN/Apple domain; IPR008271: Serine/threonine-protein kinase, active site; IPR011009: Protein kinase-like domain; IPR017441: Protein kinase, ATP binding site; IPR024171: S-receptor-like serine/threonine-protein kinase	GO:0004672 MF: protein kinase activity;GO:0004674 MF: protein serine/threonine kinase activity;GO:0005524 MF: ATP binding;GO:0006468 BP: protein phosphorylation;GO:0048544 BP: recognition of pollen
115	MQTL.DH.1A.2	TraesCS1A02G026100	Early-responsive to dehydration stress protein (ERD4)
116	MQTL.DH.1A.2	TraesCS1A02G029100	Disease resistance protein (TIR-NBS-LRR class) family	PF00931: NB-ARC domain	IPR002182: NB-ARC; IPR011991: Winged helix-turn-helix DNA-binding domain; IPR027417: P-loop containing nucleoside triphosphate hydrolase; IPR032675: Leucine-rich repeat domain, L domain-like	GO:0043531 MF: ADP binding
117	MQTL.DH.1A.2	TraesCS1A02G014100	Defensin	PF00304: Gamma-thionin family	IPR003614: Knottin, scorpion toxin-like; IPR008176: Defensin, plant	GO:0006952 BP: defense response
118	MQTL.DH.1A.2	TraesCS1A02G027200	General transcription factor IIH subunit 5	PF06331: Transcription factor TFIIH complex subunit Tfb5	IPR009400: TFIIH subunit TTDA/Tfb5	GO:0000439 CC: core TFIIH complex;GO:0006289 BP: nucleotide-excision repair;GO:0006355 BP: regulation of transcription, DNA-templated
119	MQTL.DH.1A.2	TraesCS1A02G029000	Insulin receptor
120	MQTL.DH.1A.2	TraesCS1A02G023205
121	MQTL.DH.1A.2	TraesCS1A02G020100	Thionin
122	MQTL.DH.1A.2	TraesCS1A02G023200	Sulfotransferase	PF00685: Sulfotransferase domain	IPR000863: Sulfotransferase domain; IPR027417: P-loop containing nucleoside triphosphate hydrolase	GO:0008146 MF: sulfotransferase activity
123	MQTL.DH.1A.2	TraesCS1A02G015400	Ras-related protein Rab-11A	PF00071: Ras family	IPR001806: Small GTPase superfamily; IPR005225: Small GTP-binding protein domain; IPR027417: P-loop containing nucleoside triphosphate hydrolase	GO:0003924 MF: GTPase activity;GO:0005525 MF: GTP binding
124	MQTL.DH.1A.2	TraesCS1A02G018000	Receptor-like kinase protein	PF00069: Protein kinase domain	IPR000719: Protein kinase domain; IPR008271: Serine/threonine-protein kinase, active site; IPR011009: Protein kinase-like domain; IPR017441: Protein kinase, ATP binding site	GO:0004672 MF: protein kinase activity;GO:0005524 MF: ATP binding;GO:0006468 BP: protein phosphorylation
125	MQTL.DH.1A.2	TraesCS1A02G023100	Low affinity cation transporter
126	MQTL.DH.1A.2	TraesCS1A02G016200	Disease resistance protein	PF00931: NB-ARC domain	IPR002182: NB-ARC; IPR011991: Winged helix-turn-helix DNA-binding domain; IPR027417: P-loop containing nucleoside triphosphate hydrolase; IPR032675: Leucine-rich repeat domain, L domain-like	GO:0043531 MF: ADP binding
127	MQTL.DH.1A.2	TraesCS1A02G015300	Ras-like protein	PF00071: Ras family	IPR001806: Small GTPase superfamily; IPR005225: Small GTP-binding protein domain; IPR027417: P-loop containing nucleoside triphosphate hydrolase	GO:0003924 MF: GTPase activity;GO:0005525 MF: GTP binding
128	MQTL.DH.1A.2	TraesCS1A02G024700	tRNA pseudouridine synthase B	PF01509: TruB family pseudouridylate synthase (N terminal domain); PF16198: tRNA pseudouridylate synthase B C-terminal domain	IPR002501: Pseudouridine synthase II, N-terminal; IPR014780: tRNA pseudouridine synthase II, TruB; IPR020103: Pseudouridine synthase, catalytic domain; IPR032819: tRNA pseudouridylate synthase B, C-terminal	GO:0001522 BP: pseudouridine synthesis;GO:0003723 MF: RNA binding;GO:0006396 BP: RNA processing;GO:0009451 BP: RNA modification;GO:0009982 MF: pseudouridine synthase activity
129	MQTL.DH.1A.2	TraesCS1A02G025700	RING/U-box protein	PF12738: twin BRCT domain; PF13639: Ring finger domain	IPR001357: BRCT domain; IPR001841: Zinc finger, RING-type; IPR011011: Zinc finger, FYVE/PHD-type; IPR013083: Zinc finger, RING/FYVE/PHD-type; IPR017907: Zinc finger, RING-type, conserved site; IPR019786: Zinc finger, PHD-type, conserved site	GO:0005515 MF: protein binding;GO:0008270 MF: zinc ion binding
130	MQTL.DH.1A.2	TraesCS1A02G022300	Chymotrypsin inhibitor	PF00280: Potato inhibitor I family	IPR000864: Proteinase inhibitor I13, potato inhibitor I	GO:0004867 MF: serine-type endopeptidase inhibitor activity;GO:0009611 BP: response to wounding
131	MQTL.DH.1A.2	TraesCS1A02G028600	Disease resistance protein (NBS-LRR class) family	PF00931: NB-ARC domain	IPR002182: NB-ARC; IPR011991: Winged helix-turn-helix DNA-binding domain; IPR027417: P-loop containing nucleoside triphosphate hydrolase; IPR032675: Leucine-rich repeat domain, L domain-like	GO:0043531 MF: ADP binding
132	MQTL.DH.1A.2	TraesCS1A02G018200	Myosin-1
133	MQTL.DH.1A.2	TraesCS1A02G018700	Protein trichome birefringence	PF14416: PMR5 N terminal Domain; PF13839: GDSL/SGNH-like Acyl-Esterase family found in Pmr5 and Cas1p	IPR025846: PMR5 N-terminal domain; IPR026057: PC-Esterase
134	MQTL.DH.1A.2	TraesCS1A02G018800	transmembrane protein, putative (DUF594)	PF13968: Domain of unknown function (DUF4220); PF04578: Protein of unknown function, DUF594	IPR007658: Protein of unknown function DUF594; IPR025315: Domain of unknown function DUF4220
135	MQTL.DH.1A.2	TraesCS1A02G014300	C2 calcium/lipid-binding and GRAM domain protein	PF00168: C2 domain; PF08372: Plant phosphoribosyltransferase C-terminal	IPR000008: C2 domain; IPR013583: Phosphoribosyltransferase C-terminal	GO:0005515 MF: protein binding
136	MQTL.DH.1A.2	TraesCS1A02G024000	SKP1-like protein 4
137	MQTL.DH.1A.2	TraesCS1A02G021400	Trypsin inhibitor	PF00228: Bowman-Birk serine protease inhibitor family	IPR000877: Proteinase inhibitor I12, Bowman-Birk	GO:0004867 MF: serine-type endopeptidase inhibitor activity;GO:0005576 CC: extracellular region
138	MQTL.DH.1A.2	TraesCS1A02G022700	Cytoplasmic dynein 2 heavy chain 1
139	MQTL.DH.1A.2	TraesCS1A02G029800	RING/U-box superfamily protein	PF14369: zinc-ribbon; PF13639: Ring finger domain; PF06547: Protein of unknown function (DUF1117)	IPR001841: Zinc finger, RING-type; IPR010543: Domain of unknown function DUF1117; IPR013083: Zinc finger, RING/FYVE/PHD-type	GO:0005515 MF: protein binding;GO:0008270 MF: zinc ion binding
140	MQTL.DH.1A.2	TraesCS1A02G023000	cysteine-rich RLK (RECEPTOR-like protein kinase) 19
141	MQTL.DH.1A.2	TraesCS1A02G030000	Chaperone DnaJ		IPR001305: Heat shock protein DnaJ, cysteine-rich domain	GO:0031072 MF: heat shock protein binding;GO:0051082 MF: unfolded protein binding
142	MQTL.DH.1A.2	TraesCS1A02G022800	G protein-activated inward rectifier potassium channel 1
143	MQTL.DH.1A.2	TraesCS1A02G018900	Zinc finger family protein		IPR013087: Zinc finger C2H2-type	GO:0003676 MF: nucleic acid binding
144	MQTL.DH.1A.2	TraesCS1A02G015500	12-oxophytodienoate reductase-like protein	PF00724: NADH:flavin oxidoreductase / NADH oxidase family	IPR001155: NADH:flavin oxidoreductase/NADH oxidase, N-terminal; IPR013785: Aldolase-type TIM barrel	GO:0003824 MF: catalytic activity;GO:0010181 MF: FMN binding;GO:0016491 MF: oxidoreductase activity;GO:0055114 BP: oxidation-reduction process
145	MQTL.DH.1A.2	TraesCS1A02G023700	Phloem protein 2-like protein	PF14299: Phloem protein 2	IPR025886: Phloem protein 2-like
146	MQTL.DH.1A.2	TraesCS1A02G020153
147	MQTL.DH.1A.2	TraesCS1A02G027100	Laccase	PF07732: Multicopper oxidase; PF00394: Multicopper oxidase	IPR001117: Multicopper oxidase, type 1; IPR008972: Cupredoxin; IPR011707: Multicopper oxidase, type 3	GO:0005507 MF: copper ion binding;GO:0055114 BP: oxidation-reduction process
148	MQTL.DH.1A.2	TraesCS1A02G016900	Phosphatidate cytidylyltransferase	PF01148: Cytidylyltransferase family
149	MQTL.DH.1A.2	TraesCS1A02G019100	F-box family protein	PF12937: F-box-like; PF03478: Protein of unknown function (DUF295)	IPR001810: F-box domain; IPR005174: Domain unknown function DUF295; IPR015943: WD40/YVTN repeat-like-containing domain	GO:0005515 MF: protein binding
150	MQTL.DH.1A.2	TraesCS1A02G019500	UDP-glycosyltransferase	PF00201: UDP-glucoronosyl and UDP-glucosyl transferase	IPR002213: UDP-glucuronosyl/UDP-glucosyltransferase	GO:0008152 BP: metabolic process;GO:0016758 MF: transferase activity, transferring hexosyl groups
151	MQTL.DH.1A.2	TraesCS1A02G026700	Chymotrypsin inhibitor	PF00280: Potato inhibitor I family	IPR000864: Proteinase inhibitor I13, potato inhibitor I	GO:0004867 MF: serine-type endopeptidase inhibitor activity;GO:0009611 BP: response to wounding
152	MQTL.DH.1A.2	TraesCS1A02G015700	12-oxophytodienoate reductase-like protein	PF00724: NADH:flavin oxidoreductase / NADH oxidase family	IPR001155: NADH:flavin oxidoreductase/NADH oxidase, N-terminal; IPR013785: Aldolase-type TIM barrel	GO:0003824 MF: catalytic activity;GO:0010181 MF: FMN binding;GO:0016491 MF: oxidoreductase activity;GO:0055114 BP: oxidation-reduction process
153	MQTL.DH.1A.2	TraesCS1A02G017600	transmembrane protein, putative (DUF247)	PF03140: Plant protein of unknown function	IPR004158: Protein of unknown function DUF247, plant
154	MQTL.DH.1A.2	TraesCS1A02G026600	AC4 protein
155	MQTL.DH.1A.2	TraesCS1A02G015100	Chaperone protein dnaJ
156	MQTL.DH.1A.2	TraesCS1A02G016300	Protein kinase family protein	PF13947: Wall-associated receptor kinase galacturonan-binding; PF08488: Wall-associated kinase; PF00069: Protein kinase domain	IPR000152: EGF-type aspartate/asparagine hydroxylation site; IPR000719: Protein kinase domain; IPR000742: EGF-like domain; IPR001881: EGF-like calcium-binding domain; IPR008271: Serine/threonine-protein kinase, active site; IPR011009: Protein kinase-like domain; IPR013695: Wall-associated receptor kinase; IPR017441: Protein kinase, ATP binding site; IPR018097: EGF-like calcium-binding, conserved …	GO:0004672 MF: protein kinase activity;GO:0004674 MF: protein serine/threonine kinase activity;GO:0005509 MF: calcium ion binding;GO:0005515 MF: protein binding;GO:0005524 MF: ATP binding;GO:0006468 BP: protein phosphorylation;GO:0016021 CC: integral component of membrane;GO:0030247 MF: polysaccharide binding
157	MQTL.DH.1A.2	TraesCS1A02G029600	Eukaryotic translation initiation factor 4H
158	MQTL.DH.1A.2	TraesCS1A02G029300	ERD (Early-responsive to dehydration stress) family protein	PF13967: Late exocytosis, associated with Golgi transport; PF14703: Cytosolic domain of 10TM putative phosphate transporter; PF02714: Calcium-dependent channel, 7TM region, putative phosphate	IPR003864: Calcium-dependent channel, 7TM region, putative phosphate; IPR027815: 10TM putative phosphate transporter, cytosolic domain; IPR032880: Calcium permeable stress-gated cation channel 1, N-terminal transmembrane domain	GO:0016020 CC: membrane
159	MQTL.DH.1A.2	TraesCS1A02G017300	Glutathione S-transferase	PF13417: Glutathione S-transferase, N-terminal domain; PF00043: Glutathione S-transferase, C-terminal domain	IPR004045: Glutathione S-transferase, N-terminal; IPR004046: Glutathione S-transferase, C-terminal; IPR010987: Glutathione S-transferase, C-terminal-like; IPR012336: Thioredoxin-like fold	GO:0005515 MF: protein binding
160	MQTL.DH.1A.2	TraesCS1A02G022400	Core-2/I-branching beta-1,6-N-acetylglucosaminyltransferase family protein	PF02485: Core-2/I-Branching enzyme	IPR003406: Glycosyl transferase, family 14	GO:0008375 MF: acetylglucosaminyltransferase activity;GO:0016020 CC: membrane
161	MQTL.DH.1A.2	TraesCS1A02G019300	Werner Syndrome-like exonuclease	PF01612: 3'-5' exonuclease	IPR002562: 3'-5' exonuclease domain; IPR012337: Ribonuclease H-like domain	GO:0003676 MF: nucleic acid binding;GO:0006139 BP: nucleobase-containing compound metabolic process;GO:0008408 MF: 3'-5' exonuclease activity
162	MQTL.DH.1A.2	TraesCS1A02G013900	Glutathione s-transferase	PF02798: Glutathione S-transferase, N-terminal domain; PF00043: Glutathione S-transferase, C-terminal domain	IPR004045: Glutathione S-transferase, N-terminal; IPR004046: Glutathione S-transferase, C-terminal; IPR010987: Glutathione S-transferase, C-terminal-like; IPR012336: Thioredoxin-like fold	GO:0005515 MF: protein binding
163	MQTL.DH.1A.2	TraesCS1A02G027300	Cysteine proteinase	PF08246: Cathepsin propeptide inhibitor domain (I29); PF00112: Papain family cysteine protease	IPR000169: Cysteine peptidase, cysteine active site; IPR000668: Peptidase C1A, papain C-terminal; IPR013201: Cathepsin propeptide inhibitor domain (I29); IPR025660: Cysteine peptidase, histidine active site; IPR025661: Cysteine peptidase, asparagine active site	GO:0006508 BP: proteolysis;GO:0008234 MF: cysteine-type peptidase activity
164	MQTL.DH.1A.2	TraesCS1A02G019600	UDP-glycosyltransferase	PF00201: UDP-glucoronosyl and UDP-glucosyl transferase	IPR002213: UDP-glucuronosyl/UDP-glucosyltransferase	GO:0008152 BP: metabolic process;GO:0016758 MF: transferase activity, transferring hexosyl groups
165	MQTL.DH.1A.2	TraesCS1A02G026000	DUF868 family protein (DUF868)	PF05910: Plant protein of unknown function (DUF868)	IPR008586: Protein of unknown function DUF868, plant
166	MQTL.DH.1A.2	TraesCS1A02G017400	Glutathione S-transferase	PF13417: Glutathione S-transferase, N-terminal domain; PF00043: Glutathione S-transferase, C-terminal domain	IPR004045: Glutathione S-transferase, N-terminal; IPR004046: Glutathione S-transferase, C-terminal; IPR010987: Glutathione S-transferase, C-terminal-like; IPR012336: Thioredoxin-like fold	GO:0005515 MF: protein binding
167	MQTL.DH.1A.2	TraesCS1A02G030500	ATP-dependent RNA helicase	PF00270: DEAD/DEAH box helicase; PF00271: Helicase conserved C-terminal domain; PF13959: Domain of unknown function (DUF4217)	IPR001650: Helicase, C-terminal; IPR011545: DEAD/DEAH box helicase domain; IPR014001: Helicase superfamily 1/2, ATP-binding domain; IPR014014: RNA helicase, DEAD-box type, Q motif; IPR025313: Domain of unknown function DUF4217; IPR027417: P-loop containing nucleoside triphosphate hydrolase	GO:0003676 MF: nucleic acid binding;GO:0005524 MF: ATP binding
168	MQTL.DH.1A.2	TraesCS1A02G029900	Protein DETOXIFICATION	PF01554: MatE	IPR002528: Multi antimicrobial extrusion protein	GO:0006855 BP: drug transmembrane transport;GO:0015238 MF: drug transmembrane transporter activity;GO:0015297 MF: antiporter activity;GO:0016020 CC: membrane;GO:0055085 BP: transmembrane transport
169	MQTL.DH.1A.2	TraesCS1A02G027900	Cysteine desulfurase IscS
170	MQTL.DH.1A.2	TraesCS1A02G013700	U-box domain protein	PF04564: U-box domain	IPR003613: U box domain; IPR011990: Tetratricopeptide-like helical domain; IPR013026: Tetratricopeptide repeat-containing domain; IPR013083: Zinc finger, RING/FYVE/PHD-type; IPR019734: Tetratricopeptide repeat	GO:0004842 MF: ubiquitin-protein transferase activity;GO:0005515 MF: protein binding;GO:0016567 BP: protein ubiquitination
171	MQTL.DH.1A.2	TraesCS1A02G023300	Late embryogenesis abundant protein	PF06830: Root cap	IPR009646: Root cap
172	MQTL.DH.1A.2	TraesCS1A02G029500	HXXXD-type acyl-transferase family protein	PF02458: Transferase family	IPR003480: Transferase	GO:0016747 MF: transferase activity, transferring acyl groups other than amino-acyl groups
173	MQTL.DH.1A.2	TraesCS1A02G024500	Transcription initiation factor IIA subunit 2	PF02268: Transcription initiation factor IIA, gamma subunit, helical domain; PF02751: Transcription initiation factor IIA, gamma subunit	IPR009083: Transcription factor IIA, helical; IPR009088: Transcription factor IIA, beta-barrel; IPR015871: Transcription initiation factor IIA, gamma subunit, C-terminal; IPR015872: Transcription initiation factor IIA, gamma subunit, N-terminal	GO:0005672 CC: transcription factor TFIIA complex;GO:0006367 BP: transcription initiation from RNA polymerase II promoter
174	MQTL.DH.1A.2	TraesCS1A02G028100	Chymotrypsin inhibitor	PF00280: Potato inhibitor I family	IPR000864: Proteinase inhibitor I13, potato inhibitor I	GO:0004867 MF: serine-type endopeptidase inhibitor activity;GO:0009611 BP: response to wounding
175	MQTL.DH.1A.2	TraesCS1A02G021500	MYB transcription factor	PF00249: Myb-like DNA-binding domain; PF06640: P protein C-terminus	IPR001005: SANT/Myb domain; IPR009057: Homeobox domain-like; IPR010588: Myb-related protein P, C-terminal; IPR017930: Myb domain	GO:0003677 MF: DNA binding
176	MQTL.DH.1A.2	TraesCS1A02G013600	Defensin	PF00304: Gamma-thionin family	IPR003614: Knottin, scorpion toxin-like; IPR008176: Defensin, plant	GO:0006952 BP: defense response
177	MQTL.DH.1A.2	TraesCS1A02G030400	Jasmonate O-methyltransferase	PF03492: SAM dependent carboxyl methyltransferase	IPR005299: SAM dependent carboxyl methyltransferase; IPR029063: S-adenosyl-L-methionine-dependent methyltransferase	GO:0008168 MF: methyltransferase activity
178	MQTL.DH.1A.2	TraesCS1A02G027000	ARM repeat superfamily protein		IPR011989: Armadillo-like helical; IPR016024: Armadillo-type fold	GO:0005488 MF: binding
179	MQTL.DH.1A.2	TraesCS1A02G030300	Scarecrow transcription factor family protein	PF03514: GRAS domain family	IPR005202: Transcription factor GRAS
180	MQTL.DH.1A.2	TraesCS1A02G027600	Elongation factor	PF00009: Elongation factor Tu GTP binding domain; PF03144: Elongation factor Tu domain 2; PF14492: Elongation Factor G, domain II; PF03764: Elongation factor G, domain IV; PF00679: Elongation factor G C-terminus	IPR000640: Translation elongation factor EFG, V domain; IPR000795: Transcription factor, GTP-binding domain; IPR004161: Translation elongation factor EFTu-like, domain 2; IPR005225: Small GTP-binding protein domain; IPR005517: Translation elongation factor EFG/EF2, domain IV; IPR009000: Translation protein, beta-barrel domain; IPR009022: Elongation factor G, III-V domain; IPR014721: Ribosomal pro…	GO:0003924 MF: GTPase activity;GO:0005525 MF: GTP binding
181	MQTL.DH.1A.2	TraesCS1A02G015200	Tubulin-specific chaperone cofactor E-like protein	PF01302: CAP-Gly domain; PF14580: Leucine-rich repeat	IPR000938: CAP Gly-rich domain; IPR001611: Leucine-rich repeat; IPR003591: Leucine-rich repeat, typical subtype; IPR029071: Ubiquitin-related domain; IPR032675: Leucine-rich repeat domain, L domain-like	GO:0005515 MF: protein binding
182	MQTL.DH.1A.2	TraesCS1A02G014500	Serine/threonine-protein kinase	PF01453: D-mannose binding lectin; PF00954: S-locus glycoprotein domain; PF08276: PAN-like domain; PF00069: Protein kinase domain	IPR000719: Protein kinase domain; IPR000858: S-locus glycoprotein domain; IPR001480: Bulb-type lectin domain; IPR003609: PAN/Apple domain; IPR008271: Serine/threonine-protein kinase, active site; IPR011009: Protein kinase-like domain; IPR017441: Protein kinase, ATP binding site; IPR024171: S-receptor-like serine/threonine-protein kinase	GO:0004672 MF: protein kinase activity;GO:0004674 MF: protein serine/threonine kinase activity;GO:0005524 MF: ATP binding;GO:0006468 BP: protein phosphorylation;GO:0048544 BP: recognition of pollen
183	MQTL.DH.1A.2	TraesCS1A02G016800	Glutathione S-transferase	PF13417: Glutathione S-transferase, N-terminal domain; PF00043: Glutathione S-transferase, C-terminal domain	IPR004045: Glutathione S-transferase, N-terminal; IPR004046: Glutathione S-transferase, C-terminal; IPR010987: Glutathione S-transferase, C-terminal-like; IPR012336: Thioredoxin-like fold	GO:0005515 MF: protein binding
184	MQTL.DH.1A.2	TraesCS1A02G013400	UDP-glycosyltransferase 72E3
185	MQTL.DH.1A.2	TraesCS1A02G026200	NBS-LRR disease resistance protein-like protein	PF00931: NB-ARC domain	IPR002182: NB-ARC; IPR027417: P-loop containing nucleoside triphosphate hydrolase	GO:0043531 MF: ADP binding
186	MQTL.DH.1A.2	TraesCS1A02G014800	Defensin	PF00304: Gamma-thionin family	IPR003614: Knottin, scorpion toxin-like; IPR008176: Defensin, plant	GO:0006952 BP: defense response
187	MQTL.DH.1A.2	TraesCS1A02G026500	Strictosidine synthase	PF03088: Strictosidine synthase	IPR011042: Six-bladed beta-propeller, TolB-like; IPR018119: Strictosidine synthase, conserved region	GO:0009058 BP: biosynthetic process;GO:0016844 MF: strictosidine synthase activity
188	MQTL.DH.1A.2	TraesCS1A02G015000	Serine/threonine-protein kinase	PF01453: D-mannose binding lectin; PF00954: S-locus glycoprotein domain; PF08276: PAN-like domain; PF00069: Protein kinase domain	IPR000719: Protein kinase domain; IPR000858: S-locus glycoprotein domain; IPR001480: Bulb-type lectin domain; IPR003609: PAN/Apple domain; IPR008271: Serine/threonine-protein kinase, active site; IPR011009: Protein kinase-like domain; IPR017441: Protein kinase, ATP binding site; IPR024171: S-receptor-like serine/threonine-protein kinase	GO:0004672 MF: protein kinase activity;GO:0004674 MF: protein serine/threonine kinase activity;GO:0005524 MF: ATP binding;GO:0006468 BP: protein phosphorylation;GO:0048544 BP: recognition of pollen
189	MQTL.DH.1A.2	TraesCS1A02G025600	NBS-LRR disease resistance protein, putative, expressed	PF00931: NB-ARC domain	IPR002182: NB-ARC; IPR011991: Winged helix-turn-helix DNA-binding domain; IPR027417: P-loop containing nucleoside triphosphate hydrolase; IPR032675: Leucine-rich repeat domain, L domain-like	GO:0043531 MF: ADP binding
190	MQTL.DH.1A.2	TraesCS1A02G025900	Kinase family protein	PF00069: Protein kinase domain	IPR000719: Protein kinase domain; IPR008271: Serine/threonine-protein kinase, active site; IPR011009: Protein kinase-like domain	GO:0004672 MF: protein kinase activity;GO:0005524 MF: ATP binding;GO:0006468 BP: protein phosphorylation
191	MQTL.DH.1A.2	TraesCS1A02G021800	Disease resistance protein RPM1	PF00931: NB-ARC domain	IPR002182: NB-ARC; IPR011991: Winged helix-turn-helix DNA-binding domain; IPR027417: P-loop containing nucleoside triphosphate hydrolase; IPR032675: Leucine-rich repeat domain, L domain-like	GO:0043531 MF: ADP binding
192	MQTL.DH.1A.2	TraesCS1A02G019400	F-box family protein	PF12937: F-box-like	IPR001810: F-box domain	GO:0005515 MF: protein binding
193	MQTL.DH.1A.2	TraesCS1A02G025800	2-oxoglutarate (2OG) and Fe(II)-dependent oxygenase superfamily protein	PF14226: non-haem dioxygenase in morphine synthesis N-terminal; PF03171: 2OG-Fe(II) oxygenase superfamily	IPR005123: Oxoglutarate/iron-dependent dioxygenase; IPR026992: Non-haem dioxygenase N-terminal domain; IPR027443: Isopenicillin N synthase-like	GO:0016491 MF: oxidoreductase activity;GO:0055114 BP: oxidation-reduction process
194	MQTL.DH.1A.2	TraesCS1A02G020300	Regulator of chromosome condensation (RCC1) family with FYVE zinc finger domain-containing protein	PF08381: Transcription factor regulating root and shoot growth via Pin3	IPR013591: Brevis radix (BRX) domain
195	MQTL.DH.1A.2	TraesCS1A02G029400	Coiled-coil domain-containing protein 186
196	MQTL.DH.1A.2	TraesCS1A02G031000	Glycosyltransferase	PF03407: Nucleotide-diphospho-sugar transferase	IPR005069: Nucleotide-diphospho-sugar transferase
197	MQTL.DH.1A.2	TraesCS1A02G014900	Serine/threonine-protein kinase	PF01453: D-mannose binding lectin; PF00954: S-locus glycoprotein domain; PF08276: PAN-like domain; PF00069: Protein kinase domain	IPR000719: Protein kinase domain; IPR000858: S-locus glycoprotein domain; IPR001480: Bulb-type lectin domain; IPR003609: PAN/Apple domain; IPR008271: Serine/threonine-protein kinase, active site; IPR011009: Protein kinase-like domain; IPR017441: Protein kinase, ATP binding site; IPR024171: S-receptor-like serine/threonine-protein kinase	GO:0004672 MF: protein kinase activity;GO:0004674 MF: protein serine/threonine kinase activity;GO:0005524 MF: ATP binding;GO:0006468 BP: protein phosphorylation;GO:0048544 BP: recognition of pollen
198	MQTL.DH.1A.2	TraesCS1A02G020800	Cytochrome P450 family protein, expressed	PF00067: Cytochrome P450	IPR001128: Cytochrome P450; IPR002401: Cytochrome P450, E-class, group I; IPR017972: Cytochrome P450, conserved site	GO:0005506 MF: iron ion binding;GO:0016705 MF: oxidoreductase activity, acting on paired donors, with incorporation or reduction of molecular oxygen;GO:0020037 MF: heme binding;GO:0055114 BP: oxidation-reduction process
199	MQTL.DH.1A.2	TraesCS1A02G020500	Actin	PF00022: Actin	IPR004000: Actin family; IPR004001: Actin, conserved site; IPR020902: Actin/actin-like conserved site
200	MQTL.DH.1A.2	TraesCS1A02G019700	WAT1-related protein	PF00892: EamA-like transporter family	IPR000620: EamA domain	GO:0016020 CC: membrane;GO:0016021 CC: integral component of membrane
201	MQTL.DH.1A.2	TraesCS1A02G016000	Serine/threonine-protein kinase	PF01453: D-mannose binding lectin; PF00954: S-locus glycoprotein domain; PF08276: PAN-like domain; PF00069: Protein kinase domain	IPR000719: Protein kinase domain; IPR000858: S-locus glycoprotein domain; IPR001480: Bulb-type lectin domain; IPR003609: PAN/Apple domain; IPR008271: Serine/threonine-protein kinase, active site; IPR011009: Protein kinase-like domain; IPR017441: Protein kinase, ATP binding site; IPR024171: S-receptor-like serine/threonine-protein kinase	GO:0004672 MF: protein kinase activity;GO:0004674 MF: protein serine/threonine kinase activity;GO:0005524 MF: ATP binding;GO:0006468 BP: protein phosphorylation;GO:0048544 BP: recognition of pollen
202	MQTL.DH.1A.2	TraesCS1A02G026900	Ribosomal RNA apurinic site specific lyase-like
203	MQTL.DH.1A.2	TraesCS1A02G021100	Anthocyanin 5-aromatic acyltransferase	PF02458: Transferase family	IPR003480: Transferase	GO:0016747 MF: transferase activity, transferring acyl groups other than amino-acyl groups
204	MQTL.DH.1A.2	TraesCS1A02G024300	cDNA clone:J013058P10, full insert sequence
205	MQTL.DH.1A.2	TraesCS1A02G020900	Bowman-Birk type trypsin inhibitor
206	MQTL.DH.1A.2	TraesCS1A02G021000	Trypsin inhibitor	PF00228: Bowman-Birk serine protease inhibitor family	IPR000877: Proteinase inhibitor I12, Bowman-Birk	GO:0004867 MF: serine-type endopeptidase inhibitor activity;GO:0005576 CC: extracellular region
207	MQTL.DH.1A.2	TraesCS1A02G020700	Phosphoinositide phosphatase family protein	PF02383: SacI homology domain	IPR002013: SAC domain	GO:0042578 MF: phosphoric ester hydrolase activity
208	MQTL.DH.1A.2	TraesCS1A02G018100	Serine/threonine-protein kinase	PF01453: D-mannose binding lectin; PF00954: S-locus glycoprotein domain; PF08276: PAN-like domain; PF00069: Protein kinase domain	IPR000719: Protein kinase domain; IPR000858: S-locus glycoprotein domain; IPR001480: Bulb-type lectin domain; IPR003609: PAN/Apple domain; IPR008271: Serine/threonine-protein kinase, active site; IPR011009: Protein kinase-like domain; IPR017441: Protein kinase, ATP binding site; IPR024171: S-receptor-like serine/threonine-protein kinase	GO:0004672 MF: protein kinase activity;GO:0004674 MF: protein serine/threonine kinase activity;GO:0005524 MF: ATP binding;GO:0006468 BP: protein phosphorylation;GO:0048544 BP: recognition of pollen
209	MQTL.DH.1A.2	TraesCS1A02G013500	DNA-directed RNA polymerase subunit
210	MQTL.DH.1A.2	TraesCS1A02G015600	12-oxophytodienoate reductase-like protein	PF00724: NADH:flavin oxidoreductase / NADH oxidase family	IPR001155: NADH:flavin oxidoreductase/NADH oxidase, N-terminal; IPR013785: Aldolase-type TIM barrel	GO:0003824 MF: catalytic activity;GO:0010181 MF: FMN binding;GO:0016491 MF: oxidoreductase activity;GO:0055114 BP: oxidation-reduction process
211	MQTL.DH.1A.2	TraesCS1A02G023500	Disease resistance protein (TIR-NBS-LRR class) family	PF13855: Leucine rich repeat	IPR001611: Leucine-rich repeat; IPR003591: Leucine-rich repeat, typical subtype; IPR011991: Winged helix-turn-helix DNA-binding domain; IPR032675: Leucine-rich repeat domain, L domain-like	GO:0005515 MF: protein binding
212	MQTL.DH.1A.2	TraesCS1A02G031200	Protein kinase	PF00069: Protein kinase domain	IPR000719: Protein kinase domain; IPR008271: Serine/threonine-protein kinase, active site; IPR011009: Protein kinase-like domain; IPR017441: Protein kinase, ATP binding site	GO:0004672 MF: protein kinase activity;GO:0005524 MF: ATP binding;GO:0006468 BP: protein phosphorylation
213	MQTL.DH.1A.2	TraesCS1A02G025400	ATP dependent RNA helicase	PF00270: DEAD/DEAH box helicase; PF00271: Helicase conserved C-terminal domain	IPR001650: Helicase, C-terminal; IPR011545: DEAD/DEAH box helicase domain; IPR014001: Helicase superfamily 1/2, ATP-binding domain; IPR027417: P-loop containing nucleoside triphosphate hydrolase	GO:0003676 MF: nucleic acid binding;GO:0005524 MF: ATP binding
214	MQTL.DH.1A.2	TraesCS1A02G014200	F-box protein
215	MQTL.DH.1A.2	TraesCS1A02G029200	Pumilio-like protein	PF07990: Nucleic acid binding protein NABP; PF00806: Pumilio-family RNA binding repeat	IPR001313: Pumilio RNA-binding repeat; IPR011989: Armadillo-like helical; IPR012940: Nucleic acid binding NABP; IPR016024: Armadillo-type fold; IPR033133: Pumilio homology domain	GO:0003723 MF: RNA binding;GO:0005488 MF: binding
216	MQTL.DH.1A.2	TraesCS1A02G030600	Rab5-interacting family protein	PF07019: Rab5-interacting protein (Rab5ip)	IPR029008: Rab5-interacting protein family
217	MQTL.DH.1A.2	TraesCS1A02G013100	MADS-box transcription factor family protein	PF00319: SRF-type transcription factor (DNA-binding and dimerisation domain)	IPR002100: Transcription factor, MADS-box	GO:0003677 MF: DNA binding;GO:0046983 MF: protein dimerization activity
218	MQTL.DH.1A.2	TraesCS1A02G021900	Aldo-keto reductase	PF00248: Aldo/keto reductase family	IPR018170: Aldo/keto reductase, conserved site; IPR020471: Aldo/keto reductase; IPR023210: NADP-dependent oxidoreductase domain	GO:0016491 MF: oxidoreductase activity;GO:0055114 BP: oxidation-reduction process
219	MQTL.DH.1A.2	TraesCS1A02G020400	Regulator of chromosome condensation (RCC1) family with FYVE zinc finger domain	PF00415: Regulator of chromosome condensation (RCC1) repeat; PF01363: FYVE zinc finger; PF13713: Transcription factor BRX N-terminal domain; PF08381: Transcription factor regulating root and shoot growth via Pin3	IPR000306: FYVE zinc finger; IPR000408: Regulator of chromosome condensation, RCC1; IPR009091: Regulator of chromosome condensation 1/beta-lactamase-inhibitor protein II; IPR011011: Zinc finger, FYVE/PHD-type; IPR013083: Zinc finger, RING/FYVE/PHD-type; IPR013591: Brevis radix (BRX) domain; IPR017455: Zinc finger, FYVE-related; IPR027988: Transcription factor BREVIS RADIX, N-terminal domain	GO:0046872 MF: metal ion binding
220	MQTL.DH.1A.2	TraesCS1A02G028400	NBS-LRR-like resistance protein	PF00931: NB-ARC domain	IPR002182: NB-ARC; IPR011991: Winged helix-turn-helix DNA-binding domain; IPR027417: P-loop containing nucleoside triphosphate hydrolase; IPR032675: Leucine-rich repeat domain, L domain-like	GO:0043531 MF: ADP binding
221	MQTL.DH.1A.2	TraesCS1A02G016203
222	MQTL.DH.1A.2	TraesCS1A02G018300	Dirigent protein	PF03018: Dirigent-like protein	IPR004265: Plant disease resistance response protein
223	MQTL.DH.1A.2	TraesCS1A02G028000	Leucine--tRNA ligase
224	MQTL.DH.1A.2	TraesCS1A02G024400	Receptor-kinase, putative	PF08263: Leucine rich repeat N-terminal domain; PF13516: Leucine Rich repeat; PF13855: Leucine rich repeat; PF07714: Protein tyrosine kinase	IPR000719: Protein kinase domain; IPR001245: Serine-threonine/tyrosine-protein kinase, catalytic domain; IPR001611: Leucine-rich repeat; IPR003591: Leucine-rich repeat, typical subtype; IPR008271: Serine/threonine-protein kinase, active site; IPR011009: Protein kinase-like domain; IPR013210: Leucine-rich repeat-containing N-terminal, plant-type; IPR017441: Protein kinase, ATP binding site; IPR032…	GO:0004672 MF: protein kinase activity;GO:0005515 MF: protein binding;GO:0005524 MF: ATP binding;GO:0006468 BP: protein phosphorylation
225	MQTL.DH.1A.2	TraesCS1A02G013000	Disease resistance family protein	PF00931: NB-ARC domain	IPR002182: NB-ARC; IPR011991: Winged helix-turn-helix DNA-binding domain; IPR027417: P-loop containing nucleoside triphosphate hydrolase; IPR032675: Leucine-rich repeat domain, L domain-like	GO:0043531 MF: ADP binding
226	MQTL.DH.1A.2	TraesCS1A02G023600	Disease resistance protein (TIR-NBS-LRR class), putative		IPR032675: Leucine-rich repeat domain, L domain-like
227	MQTL.DH.1A.2	TraesCS1A02G016600	Protein kinase family protein	PF13947: Wall-associated receptor kinase galacturonan-binding; PF07645: Calcium-binding EGF domain	IPR000152: EGF-type aspartate/asparagine hydroxylation site; IPR000719: Protein kinase domain; IPR000742: EGF-like domain; IPR001881: EGF-like calcium-binding domain; IPR011009: Protein kinase-like domain; IPR017441: Protein kinase, ATP binding site; IPR018097: EGF-like calcium-binding, conserved site; IPR025287: Wall-associated receptor kinase, galacturonan-binding domain	GO:0004672 MF: protein kinase activity;GO:0005509 MF: calcium ion binding;GO:0005515 MF: protein binding;GO:0005524 MF: ATP binding;GO:0006468 BP: protein phosphorylation;GO:0030247 MF: polysaccharide binding
228	MQTL.DH.1A.2	TraesCS1A02G022200	Inhibitor protein	PF00280: Potato inhibitor I family	IPR000864: Proteinase inhibitor I13, potato inhibitor I	GO:0004867 MF: serine-type endopeptidase inhibitor activity;GO:0009611 BP: response to wounding
229	MQTL.DH.1A.2	TraesCS1A02G019800	WAT1-related protein	PF00892: EamA-like transporter family	IPR000620: EamA domain	GO:0016020 CC: membrane;GO:0016021 CC: integral component of membrane
230	MQTL.DH.1A.2	TraesCS1A02G021300	P-loop containing nucleoside triphosphate hydrolases superfamily protein
231	MQTL.DH.1A.2	TraesCS1A02G019200	Nuclear inhibitor of protein phosphatase 1	PF00498: FHA domain	IPR000253: Forkhead-associated (FHA) domain; IPR008984: SMAD/FHA domain	GO:0005515 MF: protein binding
232	MQTL.DH.1A.2	TraesCS1A02G012800	Fatty acid oxidation complex subunit alpha	PF00378: Enoyl-CoA hydratase/isomerase	IPR001753: Crotonase superfamily; IPR029045: ClpP/crotonase-like domain	GO:0003824 MF: catalytic activity;GO:0008152 BP: metabolic process
233	MQTL.DH.1A.2	TraesCS1A02G025200	lysine ketoglutarate reductase trans-splicing protein (DUF707)	PF05212: Protein of unknown function (DUF707)	IPR007877: Protein of unknown function DUF707
234	MQTL.DH.1A.2	TraesCS1A02G017100	Disease resistance protein RPM1
235	MQTL.DH.1A.2	TraesCS1A02G021700	Disease resistance protein RPM1	PF00931: NB-ARC domain	IPR002182: NB-ARC; IPR011991: Winged helix-turn-helix DNA-binding domain; IPR027417: P-loop containing nucleoside triphosphate hydrolase; IPR032675: Leucine-rich repeat domain, L domain-like	GO:0043531 MF: ADP binding
236	MQTL.DH.1A.2	TraesCS1A02G024900	Inhibitor protein	PF00280: Potato inhibitor I family	IPR000864: Proteinase inhibitor I13, potato inhibitor I	GO:0004867 MF: serine-type endopeptidase inhibitor activity;GO:0009611 BP: response to wounding
237	MQTL.DH.1A.2	TraesCS1A02G020200	WAT1-related protein	PF00892: EamA-like transporter family	IPR000620: EamA domain	GO:0016020 CC: membrane;GO:0016021 CC: integral component of membrane
238	MQTL.DH.1A.2	TraesCS1A02G017500	transmembrane protein, putative (DUF247)	PF03140: Plant protein of unknown function	IPR004158: Protein of unknown function DUF247, plant
239	MQTL.DH.1A.2	TraesCS1A02G022900	Serotonin N-acetyltransferase 1, chloroplastic
240	MQTL.DH.1A.2	TraesCS1A02G027800	SKP1-like protein 4
241	MQTL.DH.1A.2	TraesCS1A02G027700	Guanine nucleotide-binding protein G(k) subunit alpha
242	MQTL.DH.1A.2	TraesCS1A02G012900	Fatty acid oxidation complex subunit alpha	PF00378: Enoyl-CoA hydratase/isomerase	IPR001753: Crotonase superfamily; IPR029045: ClpP/crotonase-like domain	GO:0003824 MF: catalytic activity;GO:0008152 BP: metabolic process
243	MQTL.DH.1A.2	TraesCS1A02G025300	Inhibitor protein	PF00280: Potato inhibitor I family	IPR000864: Proteinase inhibitor I13, potato inhibitor I	GO:0004867 MF: serine-type endopeptidase inhibitor activity;GO:0009611 BP: response to wounding
244	MQTL.DH.1A.2	TraesCS1A02G025500	NBS-LRR disease resistance protein, putative, expressed	PF00931: NB-ARC domain	IPR002182: NB-ARC; IPR011991: Winged helix-turn-helix DNA-binding domain; IPR027417: P-loop containing nucleoside triphosphate hydrolase; IPR032675: Leucine-rich repeat domain, L domain-like	GO:0043531 MF: ADP binding
245	MQTL.DH.1A.2	TraesCS1A02G026300	Disease resistance protein (NBS-LRR class) family	PF00931: NB-ARC domain	IPR002182: NB-ARC; IPR027417: P-loop containing nucleoside triphosphate hydrolase	GO:0043531 MF: ADP binding
246	MQTL.DH.1A.2	TraesCS1A02G014400	Serine/threonine-protein kinase	PF00069: Protein kinase domain	IPR000719: Protein kinase domain; IPR008271: Serine/threonine-protein kinase, active site; IPR011009: Protein kinase-like domain	GO:0004672 MF: protein kinase activity;GO:0005524 MF: ATP binding;GO:0006468 BP: protein phosphorylation
247	MQTL.DH.1A.2	TraesCS1A02G012700	Fatty acid oxidation complex subunit alpha	PF00378: Enoyl-CoA hydratase/isomerase	IPR001753: Crotonase superfamily; IPR029045: ClpP/crotonase-like domain	GO:0003824 MF: catalytic activity;GO:0008152 BP: metabolic process
248	MQTL.DH.1A.2	TraesCS1A02G017800	Disease resistance protein (NBS-LRR class) family	PF00931: NB-ARC domain	IPR002182: NB-ARC; IPR011991: Winged helix-turn-helix DNA-binding domain; IPR027417: P-loop containing nucleoside triphosphate hydrolase; IPR032675: Leucine-rich repeat domain, L domain-like	GO:0043531 MF: ADP binding
249	MQTL.DH.1A.2	TraesCS1A02G024100	Beta-galactosidase	PF01301: Glycosyl hydrolases family 35; PF13364: Beta-galactosidase jelly roll domain; PF02140: Galactose binding lectin domain	IPR000922: D-galactoside/L-rhamnose binding SUEL lectin domain; IPR001944: Glycoside hydrolase, family 35; IPR008979: Galactose-binding domain-like; IPR017853: Glycoside hydrolase superfamily; IPR019801: Glycoside hydrolase, family 35, conserved site; IPR025300: Beta-galactosidase jelly roll domain; IPR031330: Glycoside hydrolase 35, catalytic domain	GO:0004553 MF: hydrolase activity, hydrolyzing O-glycosyl compounds;GO:0005975 BP: carbohydrate metabolic process;GO:0030246 MF: carbohydrate binding
250	MQTL.DH.1A.2	TraesCS1A02G021600	Cytochrome P450	PF00067: Cytochrome P450	IPR001128: Cytochrome P450; IPR002401: Cytochrome P450, E-class, group I; IPR017972: Cytochrome P450, conserved site	GO:0005506 MF: iron ion binding;GO:0016705 MF: oxidoreductase activity, acting on paired donors, with incorporation or reduction of molecular oxygen;GO:0020037 MF: heme binding;GO:0055114 BP: oxidation-reduction process
251	MQTL.DH.1A.2	TraesCS1A02G027500	Guanine nucleotide-binding protein G(k) subunit alpha
252	MQTL.DH.1A.2	TraesCS1A02G024200	cDNA clone:J013058P10, full insert sequence
253	MQTL.DH.1A.2	TraesCS1A02G019000	V-type proton ATPase proteolipid subunit	PF00137: ATP synthase subunit C	IPR000245: V-ATPase proteolipid subunit; IPR002379: V-ATPase proteolipid subunit C-like domain; IPR011555: V-ATPase proteolipid subunit C, eukaryotic	GO:0015078 MF: hydrogen ion transmembrane transporter activity;GO:0015991 BP: ATP hydrolysis coupled proton transport;GO:0033177 CC: proton-transporting two-sector ATPase complex, proton-transporting domain;GO:0033179 CC: proton-transporting V-type ATPase, V0 domain
254	MQTL.DH.1A.2	TraesCS1A02G017900	Receptor-like kinase	PF13947: Wall-associated receptor kinase galacturonan-binding; PF00069: Protein kinase domain	IPR000719: Protein kinase domain; IPR008271: Serine/threonine-protein kinase, active site; IPR011009: Protein kinase-like domain; IPR017441: Protein kinase, ATP binding site; IPR025287: Wall-associated receptor kinase, galacturonan-binding domain	GO:0004672 MF: protein kinase activity;GO:0005524 MF: ATP binding;GO:0006468 BP: protein phosphorylation;GO:0030247 MF: polysaccharide binding
255	MQTL.DH.1A.2	TraesCS1A02G016100	Serine/threonine-protein kinase	PF01453: D-mannose binding lectin; PF00954: S-locus glycoprotein domain; PF08276: PAN-like domain; PF00069: Protein kinase domain	IPR000719: Protein kinase domain; IPR000858: S-locus glycoprotein domain; IPR001480: Bulb-type lectin domain; IPR003609: PAN/Apple domain; IPR008271: Serine/threonine-protein kinase, active site; IPR011009: Protein kinase-like domain; IPR017441: Protein kinase, ATP binding site; IPR024171: S-receptor-like serine/threonine-protein kinase	GO:0004672 MF: protein kinase activity;GO:0004674 MF: protein serine/threonine kinase activity;GO:0005524 MF: ATP binding;GO:0006468 BP: protein phosphorylation;GO:0048544 BP: recognition of pollen
256	MQTL.DH.1A.2	TraesCS1A02G019900	Cytochrome P450 family protein	PF00067: Cytochrome P450	IPR001128: Cytochrome P450; IPR002401: Cytochrome P450, E-class, group I; IPR017972: Cytochrome P450, conserved site	GO:0005506 MF: iron ion binding;GO:0016705 MF: oxidoreductase activity, acting on paired donors, with incorporation or reduction of molecular oxygen;GO:0020037 MF: heme binding;GO:0055114 BP: oxidation-reduction process
257	MQTL.DH.1A.2	TraesCS1A02G025000	Inhibitor protein	PF00280: Potato inhibitor I family	IPR000864: Proteinase inhibitor I13, potato inhibitor I	GO:0004867 MF: serine-type endopeptidase inhibitor activity;GO:0009611 BP: response to wounding
258	MQTL.DH.1A.2	TraesCS1A02G021200	Mechanosensitive ion channel family protein	PF00924: Mechanosensitive ion channel	IPR006685: Mechanosensitive ion channel MscS; IPR010920: LSM domain; IPR016688: Mechanosensitive ion channel MscS-like, plants/fungi	GO:0016020 CC: membrane;GO:0055085 BP: transmembrane transport
259	MQTL.DH.1A.2	TraesCS1A02G017200	Serine/threonine-protein kinase	PF01453: D-mannose binding lectin; PF08276: PAN-like domain; PF00069: Protein kinase domain	IPR000719: Protein kinase domain; IPR001480: Bulb-type lectin domain; IPR003609: PAN/Apple domain; IPR008271: Serine/threonine-protein kinase, active site; IPR011009: Protein kinase-like domain; IPR017441: Protein kinase, ATP binding site; IPR024171: S-receptor-like serine/threonine-protein kinase	GO:0004672 MF: protein kinase activity;GO:0004674 MF: protein serine/threonine kinase activity;GO:0005524 MF: ATP binding;GO:0006468 BP: protein phosphorylation
260	MQTL.DH.1A.2	TraesCS1A02G028900	NBS-LRR-like resistance protein	PF00931: NB-ARC domain	IPR002182: NB-ARC; IPR011991: Winged helix-turn-helix DNA-binding domain; IPR027417: P-loop containing nucleoside triphosphate hydrolase; IPR032675: Leucine-rich repeat domain, L domain-like	GO:0043531 MF: ADP binding
261	MQTL.DH.1A.2	TraesCS1A02G030900	receptor kinase 1	PF00069: Protein kinase domain; PF07714: Protein tyrosine kinase	IPR000719: Protein kinase domain; IPR001245: Serine-threonine/tyrosine-protein kinase, catalytic domain; IPR008271: Serine/threonine-protein kinase, active site; IPR011009: Protein kinase-like domain; IPR017441: Protein kinase, ATP binding site	GO:0004672 MF: protein kinase activity;GO:0005524 MF: ATP binding;GO:0006468 BP: protein phosphorylation
262	MQTL.DH.1A.2	TraesCS1A02G028200	Chymotrypsin inhibitor	PF00280: Potato inhibitor I family	IPR000864: Proteinase inhibitor I13, potato inhibitor I	GO:0004867 MF: serine-type endopeptidase inhibitor activity;GO:0009611 BP: response to wounding
263	MQTL.DH.1A.2	TraesCS1A02G022000	Bowman-Birk trypsin inhibitor-like protein	PF00228: Bowman-Birk serine protease inhibitor family	IPR000877: Proteinase inhibitor I12, Bowman-Birk	GO:0004867 MF: serine-type endopeptidase inhibitor activity;GO:0005576 CC: extracellular region
264	MQTL.DH.1A.2	TraesCS1A02G029700	Disease resistance protein RPM1
265	MQTL.DH.1B.1	TraesCS1B02G337200	Rac-like GTP-binding protein	PF00071: Ras family	IPR001806: Small GTPase superfamily; IPR003578: Small GTPase superfamily, Rho type; IPR005225: Small GTP-binding protein domain; IPR027417: P-loop containing nucleoside triphosphate hydrolase	GO:0003924 MF: GTPase activity;GO:0005525 MF: GTP binding;GO:0005622 CC: intracellular;GO:0007264 BP: small GTPase mediated signal transduction
266	MQTL.DH.1B.1	TraesCS1B02G340500	Tesmin/TSO1-like CXC domain containing protein	PF03638: Tesmin/TSO1-like CXC domain, cysteine-rich domain	IPR005172: CRC domain; IPR033467: Tesmin/TSO1-like CXC domain
267	MQTL.DH.1B.1	TraesCS1B02G349000	O-methyltransferase-like protein	PF08100: Dimerisation domain; PF00891: O-methyltransferase	IPR001077: O-methyltransferase, family 2; IPR011991: Winged helix-turn-helix DNA-binding domain; IPR012967: Plant methyltransferase dimerisation; IPR016461: O-methyltransferase COMT-type; IPR029063: S-adenosyl-L-methionine-dependent methyltransferase	GO:0008168 MF: methyltransferase activity;GO:0008171 MF: O-methyltransferase activity;GO:0046983 MF: protein dimerization activity
268	MQTL.DH.1B.1	TraesCS1B02G344600	F-box family protein	PF08387: FBD	IPR001810: F-box domain; IPR006566: FBD domain; IPR032675: Leucine-rich repeat domain, L domain-like	GO:0005515 MF: protein binding
269	MQTL.DH.1B.1	TraesCS1B02G349800	NHL domain-containing protein
270	MQTL.DH.1B.1	TraesCS1B02G345900	Clavata3/ESR (CLE) gene family member
271	MQTL.DH.1B.1	TraesCS1B02G335200	NBS-LRR-like resistance protein		IPR027417: P-loop containing nucleoside triphosphate hydrolase
272	MQTL.DH.1B.1	TraesCS1B02G334600	Acylamino-acid-releasing enzyme	PF07676: WD40-like Beta Propeller Repeat	IPR011659: WD40-like Beta Propeller; IPR015943: WD40/YVTN repeat-like-containing domain	GO:0005515 MF: protein binding
273	MQTL.DH.1B.1	TraesCS1B02G330800	Peroxidase	PF00141: Peroxidase	IPR000823: Plant peroxidase; IPR002016: Haem peroxidase, plant/fungal/bacterial; IPR010255: Haem peroxidase; IPR019793: Peroxidases heam-ligand binding site; IPR019794: Peroxidase, active site	GO:0004601 MF: peroxidase activity;GO:0006979 BP: response to oxidative stress;GO:0020037 MF: heme binding;GO:0055114 BP: oxidation-reduction process
274	MQTL.DH.1B.1	TraesCS1B02G344500	Calcium/calmodulin-dependent protein kinase type 1
275	MQTL.DH.1B.1	TraesCS1B02G348100	O-methyltransferase-like protein	PF08100: Dimerisation domain; PF00891: O-methyltransferase	IPR001077: O-methyltransferase, family 2; IPR011991: Winged helix-turn-helix DNA-binding domain; IPR012967: Plant methyltransferase dimerisation; IPR016461: O-methyltransferase COMT-type; IPR029063: S-adenosyl-L-methionine-dependent methyltransferase	GO:0008168 MF: methyltransferase activity;GO:0008171 MF: O-methyltransferase activity;GO:0046983 MF: protein dimerization activity
276	MQTL.DH.1B.1	TraesCS1B02G347200	Tubby-like F-box protein	PF00646: F-box domain; PF01167: Tub family	IPR000007: Tubby, C-terminal; IPR001810: F-box domain; IPR018066: Tubby, C-terminal, conserved site; IPR025659: Tubby C-terminal-like domain	GO:0005515 MF: protein binding
277	MQTL.DH.1B.1	TraesCS1B02G330500	Peroxidase	PF00141: Peroxidase	IPR000823: Plant peroxidase; IPR002016: Haem peroxidase, plant/fungal/bacterial; IPR010255: Haem peroxidase; IPR019793: Peroxidases heam-ligand binding site; IPR019794: Peroxidase, active site	GO:0004601 MF: peroxidase activity;GO:0006979 BP: response to oxidative stress;GO:0020037 MF: heme binding;GO:0055114 BP: oxidation-reduction process
278	MQTL.DH.1B.1	TraesCS1B02G345800	Lysine--trna ligase	PF14234: Domain of unknown function (DUF4336)	IPR001279: Metallo-beta-lactamase; IPR025638: Protein of unknown function DUF4336
279	MQTL.DH.1B.1	TraesCS1B02G346900	Glycosyltransferase	PF03407: Nucleotide-diphospho-sugar transferase	IPR005069: Nucleotide-diphospho-sugar transferase
280	MQTL.DH.1B.1	TraesCS1B02G330600	Peroxidase	PF00141: Peroxidase	IPR000823: Plant peroxidase; IPR002016: Haem peroxidase, plant/fungal/bacterial; IPR010255: Haem peroxidase; IPR019793: Peroxidases heam-ligand binding site; IPR019794: Peroxidase, active site	GO:0004601 MF: peroxidase activity;GO:0006979 BP: response to oxidative stress;GO:0020037 MF: heme binding;GO:0055114 BP: oxidation-reduction process
281	MQTL.DH.1B.1	TraesCS1B02G348300	O-methyltransferase-like protein	PF08100: Dimerisation domain; PF00891: O-methyltransferase	IPR001077: O-methyltransferase, family 2; IPR011991: Winged helix-turn-helix DNA-binding domain; IPR012967: Plant methyltransferase dimerisation; IPR016461: O-methyltransferase COMT-type; IPR022657: Orn/DAP/Arg decarboxylase 2, conserved site; IPR029063: S-adenosyl-L-methionine-dependent methyltransferase	GO:0008168 MF: methyltransferase activity;GO:0008171 MF: O-methyltransferase activity;GO:0046983 MF: protein dimerization activity
282	MQTL.DH.1B.1	TraesCS1B02G339500	Photosystem II reaction center W protein	PF07123: Photosystem II reaction centre W protein (PsbW)	IPR009806: Photosystem II PsbW, class 2	GO:0009507 CC: chloroplast;GO:0009523 CC: photosystem II;GO:0015979 BP: photosynthesis
283	MQTL.DH.1B.1	TraesCS1B02G339100	p-loop containing nucleoside triphosphate hydrolases superfamily protein	PF06414: Zeta toxin	IPR010488: Zeta toxin domain; IPR027417: P-loop containing nucleoside triphosphate hydrolase	GO:0005524 MF: ATP binding;GO:0016301 MF: kinase activity
284	MQTL.DH.1B.1	TraesCS1B02G347500	Trihelix transcription factor	PF13837: Myb/SANT-like DNA-binding domain
285	MQTL.DH.1B.1	TraesCS1B02G334700	Pentatricopeptide repeat-containing protein	PF01535: PPR repeat; PF13041: PPR repeat family	IPR002885: Pentatricopeptide repeat; IPR011990: Tetratricopeptide-like helical domain	GO:0005515 MF: protein binding
286	MQTL.DH.1B.1	TraesCS1B02G331500	Glycosyltransferase	PF00201: UDP-glucoronosyl and UDP-glucosyl transferase	IPR002213: UDP-glucuronosyl/UDP-glucosyltransferase	GO:0008152 BP: metabolic process;GO:0016758 MF: transferase activity, transferring hexosyl groups
287	MQTL.DH.1B.1	TraesCS1B02G336900	Clavata3/ESR (CLE) gene family member
288	MQTL.DH.1B.1	TraesCS1B02G332600	Potassium transporter	PF02705: K+ potassium transporter	IPR003855: Potassium transporter	GO:0015079 MF: potassium ion transmembrane transporter activity;GO:0016020 CC: membrane;GO:0071805 BP: potassium ion transmembrane transport
289	MQTL.DH.1B.1	TraesCS1B02G344000	Phosphate transporter	PF07690: Major Facilitator Superfamily	IPR011701: Major facilitator superfamily; IPR020846: Major facilitator superfamily domain	GO:0016021 CC: integral component of membrane;GO:0055085 BP: transmembrane transport
290	MQTL.DH.1B.1	TraesCS1B02G339000	Thioredoxin	PF00085: Thioredoxin	IPR005746: Thioredoxin; IPR012336: Thioredoxin-like fold; IPR013766: Thioredoxin domain; IPR017937: Thioredoxin, conserved site	GO:0006662 BP: glycerol ether metabolic process;GO:0015035 MF: protein disulfide oxidoreductase activity;GO:0045454 BP: cell redox homeostasis
291	MQTL.DH.1B.1	TraesCS1B02G331600	UDP-glycosyltransferase	PF00201: UDP-glucoronosyl and UDP-glucosyl transferase	IPR002213: UDP-glucuronosyl/UDP-glucosyltransferase	GO:0008152 BP: metabolic process;GO:0016758 MF: transferase activity, transferring hexosyl groups
292	MQTL.DH.1B.1	TraesCS1B02G349200	Vascular plant one zinc finger transcription factor protein
293	MQTL.DH.1B.1	TraesCS1B02G339800	Disease resistance protein RPM1	PF00931: NB-ARC domain	IPR002182: NB-ARC; IPR011991: Winged helix-turn-helix DNA-binding domain; IPR032675: Leucine-rich repeat domain, L domain-like	GO:0043531 MF: ADP binding
294	MQTL.DH.1B.1	TraesCS1B02G338900	rapid alkalinization factor 23
295	MQTL.DH.1B.1	TraesCS1B02G342900	P-loop containing nucleoside triphosphate hydrolases superfamily protein
296	MQTL.DH.1B.1	TraesCS1B02G336800	Bifunctional glutamine synthetase adenylyltransferase/adenylyl-removing enzyme
297	MQTL.DH.1B.1	TraesCS1B02G338700	B3 domain-containing protein family	PF02362: B3 DNA binding domain	IPR003340: B3 DNA binding domain; IPR015300: DNA-binding pseudobarrel domain	GO:0003677 MF: DNA binding
298	MQTL.DH.1B.1	TraesCS1B02G340600	Signal recognition particle 54 kDa protein	PF02881: SRP54-type protein, helical bundle domain; PF00448: SRP54-type protein, GTPase domain; PF02978: Signal peptide binding domain	IPR000897: Signal recognition particle, SRP54 subunit, GTPase domain; IPR003593: AAA+ ATPase domain; IPR004125: Signal recognition particle, SRP54 subunit, M-domain; IPR006325: Signal recognition particle, SRP54 subunit, eukaryotic; IPR013822: Signal recognition particle, SRP54 subunit, helical bundle; IPR022941: Signal recognition particle, SRP54 subunit; IPR027417: P-loop containing nucleoside …	GO:0003924 MF: GTPase activity;GO:0005525 MF: GTP binding;GO:0006614 BP: SRP-dependent cotranslational protein targeting to membrane;GO:0008312 MF: 7S RNA binding;GO:0048500 CC: signal recognition particle
299	MQTL.DH.1B.1	TraesCS1B02G335400	NB-ARC domain-containing disease resistance protein		IPR027417: P-loop containing nucleoside triphosphate hydrolase
300	MQTL.DH.1B.1	TraesCS1B02G340400	tRNA pseudouridine synthase d, putative	PF01142: tRNA pseudouridine synthase D (TruD)	IPR001656: Pseudouridine synthase, TruD; IPR011760: Pseudouridine synthase, TruD, insertion domain; IPR020103: Pseudouridine synthase, catalytic domain; IPR020119: Pseudouridine synthase TruD, conserved site	GO:0001522 BP: pseudouridine synthesis;GO:0003723 MF: RNA binding;GO:0009451 BP: RNA modification;GO:0009982 MF: pseudouridine synthase activity
301	MQTL.DH.1B.1	TraesCS1B02G340100	Citrate-binding protein	PF08787: Alginate lyase	IPR013320: Concanavalin A-like lectin/glucanase domain; IPR014895: Alginate lyase 2
302	MQTL.DH.1B.1	TraesCS1B02G340200	Chitinase	PF00187: Chitin recognition protein	IPR001002: Chitin-binding, type 1; IPR018371: Chitin-binding, type 1, conserved site	GO:0008061 MF: chitin binding
303	MQTL.DH.1B.1	TraesCS1B02G334200	1-acyl-sn-glycerol-3-phosphate acyltransferase	PF01553: Acyltransferase; PF16076: Acyltransferase C-terminus	IPR002123: Phospholipid/glycerol acyltransferase; IPR032098: Acyltransferase, C-terminal domain	GO:0008152 BP: metabolic process;GO:0016746 MF: transferase activity, transferring acyl groups
304	MQTL.DH.1B.1	TraesCS1B02G346700	magnesium transporter NIPA (DUF803)	PF05653: Magnesium transporter NIPA	IPR008521: Magnesium transporter NIPA	GO:0015095 MF: magnesium ion transmembrane transporter activity;GO:0015693 BP: magnesium ion transport;GO:0016021 CC: integral component of membrane
305	MQTL.DH.1B.1	TraesCS1B02G343800	Lipoyl synthase	PF16881: N-terminal domain of lipoyl synthase of Radical_SAM family; PF04055: Radical SAM superfamily	IPR003698: Lipoyl synthase; IPR006638: Elongator protein 3/MiaB/NifB; IPR007197: Radical SAM; IPR013785: Aldolase-type TIM barrel; IPR027526: Lipoyl synthase, chloroplastic; IPR031691: Lipoyl synthase, N-terminal	GO:0003824 MF: catalytic activity;GO:0009107 BP: lipoate biosynthetic process;GO:0009507 CC: chloroplast;GO:0016992 MF: lipoate synthase activity;GO:0051536 MF: iron-sulfur cluster binding;GO:0051539 MF: 4 iron, 4 sulfur cluster binding
306	MQTL.DH.1B.1	TraesCS1B02G342100	E3 ubiquitin-protein ligase MARCH6	PF12906: RING-variant domain	IPR011016: Zinc finger, RING-CH-type; IPR013083: Zinc finger, RING/FYVE/PHD-type	GO:0008270 MF: zinc ion binding
307	MQTL.DH.1B.1	TraesCS1B02G347300	arginine N-methyltransferase, putative (DUF688)	PF05097: Protein of unknown function (DUF688)	IPR007789: Protein of unknown function DUF688
308	MQTL.DH.1B.1	TraesCS1B02G336400	ATP-dependent DNA helicase Hel308	PF00270: DEAD/DEAH box helicase; PF00271: Helicase conserved C-terminal domain; PF00476: DNA polymerase family A	IPR001098: DNA-directed DNA polymerase, family A, palm domain; IPR001650: Helicase, C-terminal; IPR002298: DNA polymerase A; IPR011545: DEAD/DEAH box helicase domain; IPR012337: Ribonuclease H-like domain; IPR014001: Helicase superfamily 1/2, ATP-binding domain; IPR027417: P-loop containing nucleoside triphosphate hydrolase	GO:0003676 MF: nucleic acid binding;GO:0003677 MF: DNA binding;GO:0003887 MF: DNA-directed DNA polymerase activity;GO:0005524 MF: ATP binding;GO:0006260 BP: DNA replication;GO:0006261 BP: DNA-dependent DNA replication
309	MQTL.DH.1B.1	TraesCS1B02G340900	DUF1677 family protein	PF07911: Protein of unknown function (DUF1677)	IPR012876: Protein of unknown function DUF1677, plant
310	MQTL.DH.1B.1	TraesCS1B02G338200	Translation initiation factor IF-2
311	MQTL.DH.1B.1	TraesCS1B02G339300	Ubiquitin carboxyl-terminal hydrolase 2	PF13968: Domain of unknown function (DUF4220); PF04578: Protein of unknown function, DUF594	IPR007658: Protein of unknown function DUF594; IPR025315: Domain of unknown function DUF4220
312	MQTL.DH.1B.1	TraesCS1B02G340700	Signal recognition particle 54 kDa protein	PF02881: SRP54-type protein, helical bundle domain; PF00448: SRP54-type protein, GTPase domain; PF02978: Signal peptide binding domain	IPR000897: Signal recognition particle, SRP54 subunit, GTPase domain; IPR003593: AAA+ ATPase domain; IPR004125: Signal recognition particle, SRP54 subunit, M-domain; IPR006325: Signal recognition particle, SRP54 subunit, eukaryotic; IPR013822: Signal recognition particle, SRP54 subunit, helical bundle; IPR022941: Signal recognition particle, SRP54 subunit; IPR027417: P-loop containing nucleoside …	GO:0003924 MF: GTPase activity;GO:0005525 MF: GTP binding;GO:0006614 BP: SRP-dependent cotranslational protein targeting to membrane;GO:0008312 MF: 7S RNA binding;GO:0048500 CC: signal recognition particle
313	MQTL.DH.1B.1	TraesCS1B02G334500	U3 small nucleolar RNA-associated protein 14 B isoform 3
314	MQTL.DH.1B.1	TraesCS1B02G341400	Kunitz trypsin inhibitor	PF00197: Trypsin and protease inhibitor	IPR002160: Proteinase inhibitor I3, Kunitz legume; IPR011065: Kunitz inhibitor ST1-like	GO:0004866 MF: endopeptidase inhibitor activity
315	MQTL.DH.1B.1	TraesCS1B02G337500	Actin cross-linking protein, putative
316	MQTL.DH.1B.1	TraesCS1B02G338600	Jacalin lectin family protein	PF01419: Jacalin-like lectin domain	IPR001229: Jacalin-like lectin domain
317	MQTL.DH.1B.1	TraesCS1B02G341500	Kunitz trypsin inhibitor	PF00197: Trypsin and protease inhibitor	IPR002160: Proteinase inhibitor I3, Kunitz legume; IPR011065: Kunitz inhibitor ST1-like	GO:0004866 MF: endopeptidase inhibitor activity
318	MQTL.DH.1B.1	TraesCS1B02G335900	UDP-glycosyltransferase	PF00201: UDP-glucoronosyl and UDP-glucosyl transferase	IPR002213: UDP-glucuronosyl/UDP-glucosyltransferase	GO:0008152 BP: metabolic process;GO:0016758 MF: transferase activity, transferring hexosyl groups
319	MQTL.DH.1B.1	TraesCS1B02G332900	Transcription initiation factor IIB	PF08271: TFIIB zinc-binding; PF00382: Transcription factor TFIIB repeat	IPR000812: Transcription factor TFIIB; IPR013137: Zinc finger, TFIIB-type; IPR013150: Transcription factor TFIIB, cyclin-like domain; IPR013763: Cyclin-like; IPR023486: Transcription factor TFIIB, conserved site	GO:0006355 BP: regulation of transcription, DNA-templated;GO:0017025 MF: TBP-class protein binding;GO:0070897 BP: DNA-templated transcriptional preinitiation complex assembly
320	MQTL.DH.1B.1	TraesCS1B02G337700	Actin cross-linking protein, putative	PF04601: Domain of unknown function (DUF569)	IPR007679: Domain of unknown function DUF569; IPR008999: Actin cross-linking
321	MQTL.DH.1B.1	TraesCS1B02G346400	Calcium-transporting ATPase	PF00690: Cation transporter/ATPase, N-terminus; PF00122: E1-E2 ATPase; PF00702: haloacid dehalogenase-like hydrolase; PF00689: Cation transporting ATPase, C-terminus	IPR001757: P-type ATPase; IPR004014: Cation-transporting P-type ATPase, N-terminal; IPR006068: Cation-transporting P-type ATPase, C-terminal; IPR006408: P-type ATPase, subfamily IIB; IPR008250: P-type ATPase, A domain; IPR018303: P-type ATPase, phosphorylation site; IPR023214: HAD-like domain; IPR023298: P-type ATPase, transmembrane domain; IPR023299: P-type ATPase, cytoplasmic domain N	GO:0000166 MF: nucleotide binding;GO:0005388 MF: calcium-transporting ATPase activity;GO:0005524 MF: ATP binding;GO:0016020 CC: membrane;GO:0016021 CC: integral component of membrane;GO:0046872 MF: metal ion binding;GO:0070588 BP: calcium ion transmembrane transport
322	MQTL.DH.1B.1	TraesCS1B02G348000	O-methyltransferase-like protein	PF08100: Dimerisation domain; PF00891: O-methyltransferase	IPR001077: O-methyltransferase, family 2; IPR011991: Winged helix-turn-helix DNA-binding domain; IPR012967: Plant methyltransferase dimerisation; IPR016461: O-methyltransferase COMT-type; IPR029063: S-adenosyl-L-methionine-dependent methyltransferase	GO:0008168 MF: methyltransferase activity;GO:0008171 MF: O-methyltransferase activity;GO:0046983 MF: protein dimerization activity
323	MQTL.DH.1B.1	TraesCS1B02G332400	Indole-3-acetic acid-amido synthetase GH3.3, putative	PF03321: GH3 auxin-responsive promoter	IPR004993: GH3 family
324	MQTL.DH.1B.1	TraesCS1B02G334800	Phosphoenolpyruvate carboxylase
325	MQTL.DH.1B.1	TraesCS1B02G344200	Colon cancer-associated protein Mic1-like containing protein, expressed	PF07035: Colon cancer-associated protein Mic1-like	IPR009755: Colon cancer-associated Mic1-like
326	MQTL.DH.1B.1	TraesCS1B02G332100	S-adenosyl-L-methionine-dependent methyltransferases superfamily protein, putative	PF08241: Methyltransferase domain	IPR013216: Methyltransferase type 11; IPR029063: S-adenosyl-L-methionine-dependent methyltransferase	GO:0008152 BP: metabolic process;GO:0008168 MF: methyltransferase activity
327	MQTL.DH.1B.1	TraesCS1B02G348200	O-methyltransferase	PF08100: Dimerisation domain; PF00891: O-methyltransferase	IPR001077: O-methyltransferase, family 2; IPR011991: Winged helix-turn-helix DNA-binding domain; IPR012967: Plant methyltransferase dimerisation; IPR016461: O-methyltransferase COMT-type; IPR029063: S-adenosyl-L-methionine-dependent methyltransferase	GO:0008168 MF: methyltransferase activity;GO:0008171 MF: O-methyltransferase activity;GO:0046983 MF: protein dimerization activity
328	MQTL.DH.1B.1	TraesCS1B02G334100	Cyclic nucleotide-gated channel	PF00520: Ion transport protein; PF00027: Cyclic nucleotide-binding domain	IPR000595: Cyclic nucleotide-binding domain; IPR005821: Ion transport domain; IPR014710: RmlC-like jelly roll fold; IPR018490: Cyclic nucleotide-binding-like	GO:0005216 MF: ion channel activity;GO:0006811 BP: ion transport;GO:0016020 CC: membrane;GO:0055085 BP: transmembrane transport
329	MQTL.DH.1B.1	TraesCS1B02G339600	Lipoyl synthase, chloroplastic	PF06962: Putative rRNA methylase	IPR010719: Putative rRNA methylase; IPR029063: S-adenosyl-L-methionine-dependent methyltransferase
330	MQTL.DH.1B.1	TraesCS1B02G338100	splicing factor PWI domain-containing protein
331	MQTL.DH.1B.1	TraesCS1B02G343000	Tyrosine decarboxylase	PF00282: Pyridoxal-dependent decarboxylase conserved domain	IPR002129: Pyridoxal phosphate-dependent decarboxylase; IPR010977: Aromatic-L-amino-acid decarboxylase; IPR015421: Pyridoxal phosphate-dependent transferase, major region, subdomain 1; IPR015422: Pyridoxal phosphate-dependent transferase, subdomain 2; IPR015424: Pyridoxal phosphate-dependent transferase; IPR021115: Pyridoxal-phosphate binding site	GO:0003824 MF: catalytic activity;GO:0006520 BP: cellular amino acid metabolic process;GO:0016831 MF: carboxy-lyase activity;GO:0019752 BP: carboxylic acid metabolic process;GO:0030170 MF: pyridoxal phosphate binding
332	MQTL.DH.1B.1	TraesCS1B02G347700	Cytochrome P450	PF00067: Cytochrome P450	IPR001128: Cytochrome P450; IPR002401: Cytochrome P450, E-class, group I; IPR017972: Cytochrome P450, conserved site	GO:0005506 MF: iron ion binding;GO:0016705 MF: oxidoreductase activity, acting on paired donors, with incorporation or reduction of molecular oxygen;GO:0020037 MF: heme binding;GO:0055114 BP: oxidation-reduction process
333	MQTL.DH.1B.1	TraesCS1B02G332200	2-oxoglutarate (2OG) and Fe(II)-dependent oxygenase superfamily protein	PF14226: non-haem dioxygenase in morphine synthesis N-terminal; PF03171: 2OG-Fe(II) oxygenase superfamily	IPR005123: Oxoglutarate/iron-dependent dioxygenase; IPR026992: Non-haem dioxygenase N-terminal domain; IPR027443: Isopenicillin N synthase-like	GO:0016491 MF: oxidoreductase activity;GO:0055114 BP: oxidation-reduction process
334	MQTL.DH.1B.1	TraesCS1B02G339700	Photosystem II reaction center W protein, chloroplastic	PF07123: Photosystem II reaction centre W protein (PsbW)	IPR009806: Photosystem II PsbW, class 2	GO:0009507 CC: chloroplast;GO:0009523 CC: photosystem II;GO:0015979 BP: photosynthesis
335	MQTL.DH.1B.1	TraesCS1B02G346100	Chromatin modification-related protein EAF7	PF07904: Chromatin modification-related protein EAF7	IPR012423: Chromatin modification-related protein Eaf7/MRGBP	GO:0005634 CC: nucleus;GO:0006355 BP: regulation of transcription, DNA-templated;GO:0043189 CC: H4/H2A histone acetyltransferase complex
336	MQTL.DH.1B.1	TraesCS1B02G349100	O-methyltransferase-like protein	PF08100: Dimerisation domain; PF00891: O-methyltransferase	IPR001077: O-methyltransferase, family 2; IPR011991: Winged helix-turn-helix DNA-binding domain; IPR012967: Plant methyltransferase dimerisation; IPR016461: O-methyltransferase COMT-type; IPR029063: S-adenosyl-L-methionine-dependent methyltransferase	GO:0008168 MF: methyltransferase activity;GO:0008171 MF: O-methyltransferase activity;GO:0046983 MF: protein dimerization activity
337	MQTL.DH.1B.1	TraesCS1B02G337300	LRR receptor-like serine/threonine-protein kinase FLS2
338	MQTL.DH.1B.1	TraesCS1B02G338800	Thioredoxin	PF00085: Thioredoxin	IPR012336: Thioredoxin-like fold; IPR013766: Thioredoxin domain; IPR017937: Thioredoxin, conserved site	GO:0045454 BP: cell redox homeostasis
339	MQTL.DH.1B.1	TraesCS1B02G338500	Cysteine protease family protein	PF08246: Cathepsin propeptide inhibitor domain (I29); PF00112: Papain family cysteine protease; PF00396: Granulin	IPR000118: Granulin; IPR000169: Cysteine peptidase, cysteine active site; IPR000668: Peptidase C1A, papain C-terminal; IPR013201: Cathepsin propeptide inhibitor domain (I29); IPR025660: Cysteine peptidase, histidine active site; IPR025661: Cysteine peptidase, asparagine active site	GO:0006508 BP: proteolysis;GO:0008234 MF: cysteine-type peptidase activity
340	MQTL.DH.1B.1	TraesCS1B02G345500	BSD domain containing protein	PF03909: BSD domain	IPR005607: BSD domain
341	MQTL.DH.1B.1	TraesCS1B02G342400	Coilin	PF15862: Coilin N-terminus	IPR031722: Coilin, N-terminal domain
342	MQTL.DH.1B.1	TraesCS1B02G343500	Basic-leucine zipper (BZIP) transcription factor family	PF00170: bZIP transcription factor; PF12498: Basic leucine-zipper C terminal	IPR004827: Basic-leucine zipper domain; IPR020983: Basic leucine-zipper, C-terminal	GO:0003700 MF: transcription factor activity, sequence-specific DNA binding;GO:0006355 BP: regulation of transcription, DNA-templated;GO:0043565 MF: sequence-specific DNA binding
343	MQTL.DH.1B.1	TraesCS1B02G343300	Photosystem II reaction center W protein, chloroplastic	PF07123: Photosystem II reaction centre W protein (PsbW)	IPR009806: Photosystem II PsbW, class 2	GO:0009507 CC: chloroplast;GO:0009523 CC: photosystem II;GO:0015979 BP: photosynthesis
344	MQTL.DH.1B.1	TraesCS1B02G334605
345	MQTL.DH.1B.1	TraesCS1B02G349600	rRNA N-glycosidase	PF00161: Ribosome inactivating protein	IPR001574: Ribosome-inactivating protein; IPR016138: Ribosome-inactivating protein, subdomain 1	GO:0017148 BP: negative regulation of translation;GO:0030598 MF: rRNA N-glycosylase activity
346	MQTL.DH.1B.1	TraesCS1B02G343400	DNA topoisomerase
347	MQTL.DH.1B.1	TraesCS1B02G333600	Adenine nucleotide alpha hydrolases-like superfamily protein	PF00582: Universal stress protein family	IPR006015: Universal stress protein A; IPR006016: UspA; IPR014729: Rossmann-like alpha/beta/alpha sandwich fold	GO:0006950 BP: response to stress
348	MQTL.DH.1B.1	TraesCS1B02G335800	NB-ARC domain-containing disease resistance protein		IPR027417: P-loop containing nucleoside triphosphate hydrolase
349	MQTL.DH.1B.1	TraesCS1B02G331900	Heat shock protein	PF00011: Hsp20/alpha crystallin family	IPR002068: Alpha crystallin/Hsp20 domain; IPR008978: HSP20-like chaperone
350	MQTL.DH.1B.1	TraesCS1B02G342200	Proline--tRNA ligase	PF00587: tRNA synthetase class II core domain (G, H, P, S and T); PF03129: Anticodon binding domain; PF09180: Prolyl-tRNA synthetase, C-terminal	IPR002314: Aminoacyl-tRNA synthetase, class II (G/ P/ S/T); IPR002316: Proline-tRNA ligase, class IIa; IPR004154: Anticodon-binding; IPR004499: Proline-tRNA ligase, class IIa, archaeal-type; IPR006195: Aminoacyl-tRNA synthetase, class II; IPR016061: Proline-tRNA ligase, class II, C-terminal; IPR017449: Prolyl-tRNA synthetase, class II	GO:0000166 MF: nucleotide binding;GO:0004812 MF: aminoacyl-tRNA ligase activity;GO:0004827 MF: proline-tRNA ligase activity;GO:0005524 MF: ATP binding;GO:0005737 CC: cytoplasm;GO:0006418 BP: tRNA aminoacylation for protein translation;GO:0006433 BP: prolyl-tRNA aminoacylation
351	MQTL.DH.1B.1	TraesCS1B02G334400	RING/U-box superfamily protein	PF13639: Ring finger domain	IPR001841: Zinc finger, RING-type; IPR013083: Zinc finger, RING/FYVE/PHD-type	GO:0005515 MF: protein binding;GO:0008270 MF: zinc ion binding
352	MQTL.DH.1B.1	TraesCS1B02G340300	NADH-quinone oxidoreductase, subunit E	PF01257: Thioredoxin-like [2Fe-2S] ferredoxin	IPR002023: NADH-quinone oxidoreductase subunit E-like; IPR012336: Thioredoxin-like fold	GO:0016491 MF: oxidoreductase activity;GO:0055114 BP: oxidation-reduction process
353	MQTL.DH.1B.1	TraesCS1B02G346500	Mitochondrial import inner membrane translocase subunit TIM50	PF03031: NLI interacting factor-like phosphatase	IPR004274: FCP1 homology domain; IPR023214: HAD-like domain
354	MQTL.DH.1B.1	TraesCS1B02G348500	O-methyltransferase-like protein	PF08100: Dimerisation domain; PF00891: O-methyltransferase	IPR001077: O-methyltransferase, family 2; IPR011991: Winged helix-turn-helix DNA-binding domain; IPR012967: Plant methyltransferase dimerisation; IPR016461: O-methyltransferase COMT-type; IPR029063: S-adenosyl-L-methionine-dependent methyltransferase	GO:0008168 MF: methyltransferase activity;GO:0008171 MF: O-methyltransferase activity;GO:0046983 MF: protein dimerization activity
355	MQTL.DH.1B.1	TraesCS1B02G340000	Chitinase	PF00187: Chitin recognition protein	IPR001002: Chitin-binding, type 1; IPR018371: Chitin-binding, type 1, conserved site	GO:0008061 MF: chitin binding
356	MQTL.DH.1B.1	TraesCS1B02G331200	Peroxidase	PF00141: Peroxidase	IPR000823: Plant peroxidase; IPR002016: Haem peroxidase, plant/fungal/bacterial; IPR010255: Haem peroxidase; IPR019793: Peroxidases heam-ligand binding site; IPR019794: Peroxidase, active site	GO:0004601 MF: peroxidase activity;GO:0006979 BP: response to oxidative stress;GO:0020037 MF: heme binding;GO:0055114 BP: oxidation-reduction process
357	MQTL.DH.1B.1	TraesCS1B02G345000	Carboxypeptidase	PF00450: Serine carboxypeptidase	IPR001563: Peptidase S10, serine carboxypeptidase; IPR018202: Serine carboxypeptidase, serine active site; IPR029058: Alpha/Beta hydrolase fold	GO:0004185 MF: serine-type carboxypeptidase activity;GO:0006508 BP: proteolysis
358	MQTL.DH.1B.1	TraesCS1B02G339900	Ribosomal protein L11 methyltransferase		IPR029063: S-adenosyl-L-methionine-dependent methyltransferase
359	MQTL.DH.1B.1	TraesCS1B02G332500	basic helix-loop-helix (bHLH) DNA-binding superfamily protein		IPR011598: Myc-type, basic helix-loop-helix (bHLH) domain	GO:0046983 MF: protein dimerization activity
360	MQTL.DH.1B.1	TraesCS1B02G333300	Serine/threonine-protein kinase	PF01453: D-mannose binding lectin; PF00954: S-locus glycoprotein domain; PF08276: PAN-like domain; PF07714: Protein tyrosine kinase	IPR000719: Protein kinase domain; IPR000742: EGF-like domain; IPR000858: S-locus glycoprotein domain; IPR001245: Serine-threonine/tyrosine-protein kinase, catalytic domain; IPR001480: Bulb-type lectin domain; IPR003609: PAN/Apple domain; IPR008271: Serine/threonine-protein kinase, active site; IPR011009: Protein kinase-like domain; IPR024171: S-receptor-like serine/threonine-protein kinase	GO:0004672 MF: protein kinase activity;GO:0004674 MF: protein serine/threonine kinase activity;GO:0005515 MF: protein binding;GO:0005524 MF: ATP binding;GO:0006468 BP: protein phosphorylation;GO:0048544 BP: recognition of pollen
361	MQTL.DH.1B.1	TraesCS1B02G343100	breast cancer associated RING 1	PF13639: Ring finger domain; PF13771: PHD-like zinc-binding domain; PF00533: BRCA1 C Terminus (BRCT) domain	IPR001357: BRCT domain; IPR001841: Zinc finger, RING-type; IPR013083: Zinc finger, RING/FYVE/PHD-type; IPR017907: Zinc finger, RING-type, conserved site; IPR034732: Extended PHD (ePHD) domain	GO:0005515 MF: protein binding;GO:0008270 MF: zinc ion binding
362	MQTL.DH.1B.1	TraesCS1B02G348700	O-methyltransferase-like protein	PF08100: Dimerisation domain; PF00891: O-methyltransferase	IPR001077: O-methyltransferase, family 2; IPR011991: Winged helix-turn-helix DNA-binding domain; IPR012967: Plant methyltransferase dimerisation; IPR016461: O-methyltransferase COMT-type; IPR029063: S-adenosyl-L-methionine-dependent methyltransferase	GO:0008168 MF: methyltransferase activity;GO:0008171 MF: O-methyltransferase activity;GO:0046983 MF: protein dimerization activity
363	MQTL.DH.1B.1	TraesCS1B02G343200	Transducin/WD40 repeat-like superfamily protein
364	MQTL.DH.1B.1	TraesCS1B02G341300	Kunitz trypsin inhibitor	PF00197: Trypsin and protease inhibitor	IPR002160: Proteinase inhibitor I3, Kunitz legume; IPR011065: Kunitz inhibitor ST1-like	GO:0004866 MF: endopeptidase inhibitor activity
365	MQTL.DH.1B.1	TraesCS1B02G336300	Sulfite reductase [NADPH] hemoprotein beta-component	PF03460: Nitrite/Sulfite reductase ferredoxin-like half domain; PF01077: Nitrite and sulphite reductase 4Fe-4S domain	IPR005117: Nitrite/Sulfite reductase ferredoxin-like domain; IPR006066: Nitrite/sulphite reductase iron-sulphur/sirohaem-binding site; IPR006067: Nitrite/sulphite reductase 4Fe-4S domain; IPR011787: Sulphite reductase, ferredoxin dependent	GO:0016491 MF: oxidoreductase activity;GO:0020037 MF: heme binding;GO:0050311 MF: sulfite reductase (ferredoxin) activity;GO:0051536 MF: iron-sulfur cluster binding;GO:0051539 MF: 4 iron, 4 sulfur cluster binding;GO:0055114 BP: oxidation-reduction process
366	MQTL.DH.1B.1	TraesCS1B02G342000	Outer envelope protein 80, chloroplastic	PF01103: Surface antigen	IPR000184: Bacterial surface antigen (D15)	GO:0019867 CC: outer membrane
367	MQTL.DH.1B.1	TraesCS1B02G337400	Tetratricopeptide repeat (TPR)-like superfamily protein	PF07719: Tetratricopeptide repeat; PF13181: Tetratricopeptide repeat	IPR011990: Tetratricopeptide-like helical domain; IPR011991: Winged helix-turn-helix DNA-binding domain; IPR013026: Tetratricopeptide repeat-containing domain; IPR013105: Tetratricopeptide repeat 2; IPR019734: Tetratricopeptide repeat	GO:0005515 MF: protein binding
368	MQTL.DH.1B.1	TraesCS1B02G335600	NB-ARC domain-containing disease resistance protein		IPR027417: P-loop containing nucleoside triphosphate hydrolase
369	MQTL.DH.1B.1	TraesCS1B02G333000	Transcription initiation factor IIB	PF08271: TFIIB zinc-binding; PF00382: Transcription factor TFIIB repeat	IPR000812: Transcription factor TFIIB; IPR013137: Zinc finger, TFIIB-type; IPR013150: Transcription factor TFIIB, cyclin-like domain; IPR013763: Cyclin-like; IPR023486: Transcription factor TFIIB, conserved site	GO:0006355 BP: regulation of transcription, DNA-templated;GO:0017025 MF: TBP-class protein binding;GO:0070897 BP: DNA-templated transcriptional preinitiation complex assembly
370	MQTL.DH.1B.1	TraesCS1B02G335500	Disease resistance protein RGA2		IPR027417: P-loop containing nucleoside triphosphate hydrolase
371	MQTL.DH.1B.1	TraesCS1B02G330700	Peroxidase	PF00141: Peroxidase	IPR000823: Plant peroxidase; IPR002016: Haem peroxidase, plant/fungal/bacterial; IPR010255: Haem peroxidase; IPR019793: Peroxidases heam-ligand binding site; IPR019794: Peroxidase, active site	GO:0004601 MF: peroxidase activity;GO:0006979 BP: response to oxidative stress;GO:0020037 MF: heme binding;GO:0055114 BP: oxidation-reduction process
372	MQTL.DH.1B.1	TraesCS1B02G345300	Transmembrane protein 56	PF03798: TLC domain	IPR006634: TRAM/LAG1/CLN8 homology domain	GO:0016021 CC: integral component of membrane
373	MQTL.DH.1B.1	TraesCS1B02G335100	CRT-binding factor	PF00847: AP2 domain	IPR001471: AP2/ERF domain; IPR016177: DNA-binding domain	GO:0003677 MF: DNA binding;GO:0003700 MF: transcription factor activity, sequence-specific DNA binding;GO:0006355 BP: regulation of transcription, DNA-templated
374	MQTL.DH.1B.1	TraesCS1B02G342600	Ubiquitin carboxyl-terminal hydrolase	PF00443: Ubiquitin carboxyl-terminal hydrolase	IPR001394: Peptidase C19, ubiquitin carboxyl-terminal hydrolase; IPR018200: Ubiquitin specific protease, conserved site; IPR028889: Ubiquitin specific protease domain	GO:0006511 BP: ubiquitin-dependent protein catabolic process;GO:0016579 BP: protein deubiquitination;GO:0036459 MF: thiol-dependent ubiquitinyl hydrolase activity
375	MQTL.DH.1B.1	TraesCS1B02G342800	Serine/threonine-protein kinase	PF00454: Phosphatidylinositol 3- and 4-kinase; PF02260: FATC domain	IPR000403: Phosphatidylinositol 3-/4-kinase, catalytic domain; IPR003152: FATC domain; IPR011009: Protein kinase-like domain; IPR011989: Armadillo-like helical; IPR014009: PIK-related kinase; IPR016024: Armadillo-type fold; IPR018936: Phosphatidylinositol 3/4-kinase, conserved site	GO:0005488 MF: binding;GO:0005515 MF: protein binding;GO:0016301 MF: kinase activity
376	MQTL.DH.1B.1	TraesCS1B02G341000	Single-stranded DNA-binding protein	PF00436: Single-strand binding protein family	IPR000424: Primosome PriB/single-strand DNA-binding; IPR012340: Nucleic acid-binding, OB-fold	GO:0003697 MF: single-stranded DNA binding
377	MQTL.DH.1B.1	TraesCS1B02G346600	Cleavage stimulation factor subunit	PF14327: Hinge domain of cleavage stimulation factor subunit 2; PF14304: Transcription termination and cleavage factor C-terminal	IPR025742: Cleavage stimulation factor subunit 2, hinge domain; IPR026896: Transcription termination and cleavage factor, C-terminal domain	GO:0031124 BP: mRNA 3'-end processing
378	MQTL.DH.1B.1	TraesCS1B02G342700	F-box protein	PF12937: F-box-like	IPR001810: F-box domain; IPR032675: Leucine-rich repeat domain, L domain-like	GO:0005515 MF: protein binding
379	MQTL.DH.1B.1	TraesCS1B02G349400	Anaerobic nitric oxide reductase flavorubredoxin
380	MQTL.DH.1B.1	TraesCS1B02G337900	cDNA clone:J013058P10, full insert sequence
381	MQTL.DH.1B.1	TraesCS1B02G338400	alpha/beta-Hydrolases superfamily protein
382	MQTL.DH.1B.1	TraesCS1B02G347900	Auxin response factor	PF02362: B3 DNA binding domain; PF06507: Auxin response factor	IPR003340: B3 DNA binding domain; IPR010525: Auxin response factor; IPR015300: DNA-binding pseudobarrel domain	GO:0003677 MF: DNA binding;GO:0005634 CC: nucleus;GO:0006355 BP: regulation of transcription, DNA-templated;GO:0009725 BP: response to hormone
383	MQTL.DH.1B.1	TraesCS1B02G337100	Ferredoxin-like
384	MQTL.DH.1B.1	TraesCS1B02G332000	GRAS transcription factor	PF03514: GRAS domain family	IPR005202: Transcription factor GRAS
385	MQTL.DH.1B.1	TraesCS1B02G334300	DNA topoisomerase	PF06839: GRF zinc finger	IPR010666: Zinc finger, GRF-type	GO:0008270 MF: zinc ion binding
386	MQTL.DH.1B.1	TraesCS1B02G347600	Gibberellin 2-oxidase	PF14226: non-haem dioxygenase in morphine synthesis N-terminal; PF03171: 2OG-Fe(II) oxygenase superfamily	IPR005123: Oxoglutarate/iron-dependent dioxygenase; IPR026992: Non-haem dioxygenase N-terminal domain; IPR027443: Isopenicillin N synthase-like	GO:0016491 MF: oxidoreductase activity;GO:0055114 BP: oxidation-reduction process
387	MQTL.DH.1B.1	TraesCS1B02G344300	E3 ubiquitin-protein ligase		IPR008974: TRAF-like; IPR013010: Zinc finger, SIAH-type; IPR013083: Zinc finger, RING/FYVE/PHD-type	GO:0005515 MF: protein binding;GO:0008270 MF: zinc ion binding
388	MQTL.DH.1B.1	TraesCS1B02G346800	50S ribosomal protein L33	PF00471: Ribosomal protein L33	IPR001705: Ribosomal protein L33; IPR011332: Zinc-binding ribosomal protein; IPR018264: Ribosomal protein L33, conserved site	GO:0003735 MF: structural constituent of ribosome;GO:0005622 CC: intracellular;GO:0005840 CC: ribosome;GO:0006412 BP: translation
389	MQTL.DH.1B.1	TraesCS1B02G337800	Transcription elongation factor Spt5-like protein, putative	PF03439: Early transcription elongation factor of RNA pol II, NGN section	IPR005100: Transcription elongation factor Spt5, NGN domain; IPR005824: KOW; IPR006645: NusG, N-terminal; IPR014722: Ribosomal protein L2 domain 2	GO:0006355 BP: regulation of transcription, DNA-templated
390	MQTL.DH.1B.1	TraesCS1B02G349500	28 kDa heat-and acid-stable phosphoprotein, putative	PF10252: Casein kinase substrate phosphoprotein PP28	IPR019380: Casein kinase substrate, phosphoprotein PP28
391	MQTL.DH.1B.1	TraesCS1B02G335000	H/ACA ribonucleoprotein complex non-core subunit NAF1	PF04410: Gar1/Naf1 RNA binding region	IPR007504: H/ACA ribonucleoprotein complex, subunit Gar1/Naf1; IPR009000: Translation protein, beta-barrel domain	GO:0001522 BP: pseudouridine synthesis;GO:0042254 BP: ribosome biogenesis
392	MQTL.DH.1B.1	TraesCS1B02G338000	transmembrane protein
393	MQTL.DH.1B.1	TraesCS1B02G345700	Sodium/myo-inositol cotransporter 2
394	MQTL.DH.1B.1	TraesCS1B02G343700	Thioredoxin	PF02966: Mitosis protein DIM1	IPR004123: Dim1 family; IPR012336: Thioredoxin-like fold	GO:0000398 BP: mRNA splicing, via spliceosome;GO:0005681 CC: spliceosomal complex
395	MQTL.DH.1B.1	TraesCS1B02G347000	Rac-like GTP binding protein	PF00071: Ras family	IPR001806: Small GTPase superfamily; IPR003578: Small GTPase superfamily, Rho type; IPR005225: Small GTP-binding protein domain; IPR027417: P-loop containing nucleoside triphosphate hydrolase	GO:0003924 MF: GTPase activity;GO:0005525 MF: GTP binding;GO:0005622 CC: intracellular;GO:0007264 BP: small GTPase mediated signal transduction
396	MQTL.DH.1B.1	TraesCS1B02G333500	F-box family protein	PF00646: F-box domain; PF08268: F-box associated domain	IPR001810: F-box domain; IPR013187: F-box associated domain, type 3; IPR017451: F-box associated interaction domain	GO:0005515 MF: protein binding
397	MQTL.DH.1B.1	TraesCS1B02G349900	Glycosyltransferase	PF00201: UDP-glucoronosyl and UDP-glucosyl transferase	IPR002213: UDP-glucuronosyl/UDP-glucosyltransferase	GO:0008152 BP: metabolic process;GO:0016758 MF: transferase activity, transferring hexosyl groups
398	MQTL.DH.1B.1	TraesCS1B02G331000	Peroxidase	PF00141: Peroxidase	IPR000823: Plant peroxidase; IPR002016: Haem peroxidase, plant/fungal/bacterial; IPR010255: Haem peroxidase; IPR019793: Peroxidases heam-ligand binding site	GO:0004601 MF: peroxidase activity;GO:0006979 BP: response to oxidative stress;GO:0020037 MF: heme binding;GO:0055114 BP: oxidation-reduction process
399	MQTL.DH.1B.1	TraesCS1B02G344100	Protein kinase	PF00069: Protein kinase domain	IPR000719: Protein kinase domain; IPR000961: AGC-kinase, C-terminal; IPR008271: Serine/threonine-protein kinase, active site; IPR011009: Protein kinase-like domain; IPR017441: Protein kinase, ATP binding site	GO:0004672 MF: protein kinase activity;GO:0004674 MF: protein serine/threonine kinase activity;GO:0005524 MF: ATP binding;GO:0006468 BP: protein phosphorylation
400	MQTL.DH.1B.1	TraesCS1B02G332700	NAD(P)H dehydrogenase (Quinone)	PF03358: NADPH-dependent FMN reductase	IPR005025: NADPH-dependent FMN reductase-like; IPR008254: Flavodoxin/nitric oxide synthase; IPR010089: Flavoprotein WrbA; IPR029039: Flavoprotein-like domain	GO:0003955 MF: NAD(P)H dehydrogenase (quinone) activity;GO:0010181 MF: FMN binding;GO:0016491 MF: oxidoreductase activity
401	MQTL.DH.1B.1	TraesCS1B02G331100	Peroxidase	PF00141: Peroxidase	IPR000823: Plant peroxidase; IPR002016: Haem peroxidase, plant/fungal/bacterial; IPR010255: Haem peroxidase	GO:0004601 MF: peroxidase activity;GO:0006979 BP: response to oxidative stress;GO:0020037 MF: heme binding;GO:0055114 BP: oxidation-reduction process
402	MQTL.DH.1B.1	TraesCS1B02G349300	Elongation factor Tu	PF00009: Elongation factor Tu GTP binding domain; PF03144: Elongation factor Tu domain 2; PF09173: Initiation factor eIF2 gamma, C terminal	IPR000795: Transcription factor, GTP-binding domain; IPR004161: Translation elongation factor EFTu-like, domain 2; IPR009000: Translation protein, beta-barrel domain; IPR009001: Translation elongation factor EF1A/initiation factor IF2gamma, C-terminal; IPR015256: Translation initiation factor 2, gamma subunit, C-terminal; IPR027417: P-loop containing nucleoside triphosphate hydrolase	GO:0003924 MF: GTPase activity;GO:0005525 MF: GTP binding
403	MQTL.DH.1B.1	TraesCS1B02G349700	F-box domain containing protein
404	MQTL.DH.1B.1	TraesCS1B02G341100	Transcription initiation factor IIF subunit beta	PF02270: Transcription initiation factor IIF, beta subunit	IPR003196: Transcription initiation factor IIF, beta subunit; IPR011039: Transcription Factor IIF, Rap30/Rap74, interaction; IPR011991: Winged helix-turn-helix DNA-binding domain	GO:0003824 MF: catalytic activity;GO:0005674 CC: transcription factor TFIIF complex;GO:0006366 BP: transcription from RNA polymerase II promoter;GO:0006367 BP: transcription initiation from RNA polymerase II promoter
405	MQTL.DH.1B.1	TraesCS1B02G339200	MATH domain-containing protein	PF00917: MATH domain	IPR002083: MATH/TRAF domain; IPR008974: TRAF-like	GO:0005515 MF: protein binding
406	MQTL.DH.1B.1	TraesCS1B02G331700	plant/protein (DUF1995)	PF09353: Domain of unknown function (DUF1995)	IPR018962: Domain of unknown function DUF1995
407	MQTL.DH.1B.1	TraesCS1B02G339400	30S ribosomal protein S19	PF00203: Ribosomal protein S19	IPR002222: Ribosomal protein S19/S15; IPR005713: Ribosomal protein S19A/S15e; IPR020934: Ribosomal protein S19 conserved site; IPR023575: Ribosomal protein S19, superfamily	GO:0003723 MF: RNA binding;GO:0003735 MF: structural constituent of ribosome;GO:0005840 CC: ribosome;GO:0006412 BP: translation;GO:0015935 CC: small ribosomal subunit
408	MQTL.DH.1B.1	TraesCS1B02G345600	Transcriptional regulator MntR
409	MQTL.DH.1B.1	TraesCS1B02G344900	Inositol-tetrakisphosphate 1-kinase	PF05770: Inositol 1, 3, 4-trisphosphate 5/6-kinase	IPR008656: Inositol-tetrakisphosphate 1-kinase; IPR011761: ATP-grasp fold	GO:0000287 MF: magnesium ion binding;GO:0005524 MF: ATP binding;GO:0005622 CC: intracellular;GO:0032957 BP: inositol trisphosphate metabolic process;GO:0046872 MF: metal ion binding;GO:0047325 MF: inositol tetrakisphosphate 1-kinase activity;GO:0052725 MF: inositol-1,3,4-trisphosphate 6-kinase activity;GO:0052726 MF: inositol-1,3,4-trisphosphate 5-kinase activity
410	MQTL.DH.1B.1	TraesCS1B02G341900	LURP-one-like protein	PF04525: LURP-one-related	IPR007612: LURP1-related protein domain; IPR025659: Tubby C-terminal-like domain
411	MQTL.DH.1B.1	TraesCS1B02G346300	TCP family transcription factor containing protein	PF03634: TCP family transcription factor	IPR005333: Transcription factor, TCP; IPR017887: Transcription factor TCP subgroup
412	MQTL.DH.1B.1	TraesCS1B02G340800	Formin-like protein	PF02181: Formin Homology 2 Domain	IPR015425: Formin, FH2 domain
413	MQTL.DH.1B.1	TraesCS1B02G335700	NB-ARC domain-containing disease resistance protein		IPR027417: P-loop containing nucleoside triphosphate hydrolase
414	MQTL.DH.1B.1	TraesCS1B02G332800	F-box protein interaction domain containing protein
415	MQTL.DH.1B.1	TraesCS1B02G348800	receptor kinase 1	PF00069: Protein kinase domain; PF13768: von Willebrand factor type A domain	IPR000719: Protein kinase domain; IPR002035: von Willebrand factor, type A; IPR008271: Serine/threonine-protein kinase, active site; IPR011009: Protein kinase-like domain; IPR017441: Protein kinase, ATP binding site	GO:0004672 MF: protein kinase activity;GO:0005524 MF: ATP binding;GO:0006468 BP: protein phosphorylation
416	MQTL.DH.1B.1	TraesCS1B02G336700	NBS-LRR disease resistance protein	PF00931: NB-ARC domain	IPR002182: NB-ARC; IPR011991: Winged helix-turn-helix DNA-binding domain; IPR027417: P-loop containing nucleoside triphosphate hydrolase; IPR032675: Leucine-rich repeat domain, L domain-like	GO:0043531 MF: ADP binding
417	MQTL.DH.1B.1	TraesCS1B02G333200	Heat shock 70 kDa protein	PF00012: Hsp70 protein	IPR013126: Heat shock protein 70 family; IPR018181: Heat shock protein 70, conserved site
418	MQTL.DH.1B.1	TraesCS1B02G336000	Secretory carrier-associated membrane protein	PF04144: SCAMP family	IPR007273: SCAMP	GO:0015031 BP: protein transport;GO:0016021 CC: integral component of membrane
419	MQTL.DH.1B.1	TraesCS1B02G348900	O-methyltransferase-like protein	PF00891: O-methyltransferase	IPR001077: O-methyltransferase, family 2; IPR016461: O-methyltransferase COMT-type; IPR029063: S-adenosyl-L-methionine-dependent methyltransferase	GO:0008168 MF: methyltransferase activity;GO:0008171 MF: O-methyltransferase activity
420	MQTL.DH.1B.1	TraesCS1B02G335300	NB-ARC domain-containing disease resistance protein		IPR027417: P-loop containing nucleoside triphosphate hydrolase
421	MQTL.DH.1B.1	TraesCS1B02G330900	Peroxidase	PF00141: Peroxidase	IPR000823: Plant peroxidase; IPR002016: Haem peroxidase, plant/fungal/bacterial; IPR010255: Haem peroxidase	GO:0004601 MF: peroxidase activity;GO:0006979 BP: response to oxidative stress;GO:0020037 MF: heme binding;GO:0055114 BP: oxidation-reduction process
422	MQTL.DH.1B.1	TraesCS1B02G345400	Cellulose synthase	PF13641: Glycosyltransferase like family 2	IPR029044: Nucleotide-diphospho-sugar transferases
423	MQTL.DH.1B.1	TraesCS1B02G343900	Protein PAT1-1-like protein
424	MQTL.DH.1B.1	TraesCS1B02G347800	Cytochrome P450	PF00067: Cytochrome P450	IPR001128: Cytochrome P450; IPR002401: Cytochrome P450, E-class, group I	GO:0005506 MF: iron ion binding;GO:0016705 MF: oxidoreductase activity, acting on paired donors, with incorporation or reduction of molecular oxygen;GO:0020037 MF: heme binding;GO:0055114 BP: oxidation-reduction process
425	MQTL.DH.1B.1	TraesCS1B02G348600	NBS-LRR-like resistance protein	PF00931: NB-ARC domain; PF13359: DDE superfamily endonuclease	IPR002182: NB-ARC; IPR011991: Winged helix-turn-helix DNA-binding domain; IPR027417: P-loop containing nucleoside triphosphate hydrolase; IPR027806: Harbinger transposase-derived nuclease domain; IPR032675: Leucine-rich repeat domain, L domain-like	GO:0043531 MF: ADP binding
426	MQTL.DH.1B.1	TraesCS1B02G331400	TraB	PF01963: TraB family	IPR002816: Pheromone shutdown, TraB
427	MQTL.DH.1B.1	TraesCS1B02G336200	WEB family protein (DUF827)
428	MQTL.DH.1B.1	TraesCS1B02G333400	Kinesin-like
429	MQTL.DH.1B.1	TraesCS1B02G334900	GDSL esterase/lipase	PF00657: GDSL-like Lipase/Acylhydrolase	IPR001087: GDSL lipase/esterase; IPR013830: SGNH hydrolase-type esterase domain	GO:0016788 MF: hydrolase activity, acting on ester bonds
430	MQTL.DH.1B.1	TraesCS1B02G346200	Glucan endo-1,3-beta-glucosidase 1	PF07983: X8 domain	IPR012946: X8 domain
431	MQTL.DH.1B.1	TraesCS1B02G348400	O-methyltransferase-like protein	PF08100: Dimerisation domain; PF00891: O-methyltransferase	IPR001077: O-methyltransferase, family 2; IPR011991: Winged helix-turn-helix DNA-binding domain; IPR012967: Plant methyltransferase dimerisation; IPR016461: O-methyltransferase COMT-type; IPR029063: S-adenosyl-L-methionine-dependent methyltransferase	GO:0008168 MF: methyltransferase activity;GO:0008171 MF: O-methyltransferase activity;GO:0046983 MF: protein dimerization activity
432	MQTL.DH.1B.1	TraesCS1B02G345200	2-oxoglutarate (2OG) and Fe(II)-dependent oxygenase superfamily protein	PF14226: non-haem dioxygenase in morphine synthesis N-terminal; PF03171: 2OG-Fe(II) oxygenase superfamily	IPR005123: Oxoglutarate/iron-dependent dioxygenase; IPR026992: Non-haem dioxygenase N-terminal domain; IPR027443: Isopenicillin N synthase-like	GO:0016491 MF: oxidoreductase activity;GO:0055114 BP: oxidation-reduction process
433	MQTL.DH.1B.1	TraesCS1B02G341700	Poly [ADP-ribose] polymerase	PF08063: PADR1 (NUC008) domain; PF16589: BRCT domain, a BRCA1 C-terminus domain; PF05406: WGR domain; PF02877: Poly(ADP-ribose) polymerase, regulatory domain; PF00644: Poly(ADP-ribose) polymerase catalytic domain	IPR001357: BRCT domain; IPR004102: Poly(ADP-ribose) polymerase, regulatory domain; IPR008893: WGR domain; IPR012317: Poly(ADP-ribose) polymerase, catalytic domain; IPR012982: PADR1 domain	GO:0003950 MF: NAD+ ADP-ribosyltransferase activity;GO:0006471 BP: protein ADP-ribosylation
434	MQTL.DH.1B.1	TraesCS1B02G332300	2-oxoglutarate (2OG) and Fe(II)-dependent oxygenase superfamily protein	PF14226: non-haem dioxygenase in morphine synthesis N-terminal; PF03171: 2OG-Fe(II) oxygenase superfamily	IPR005123: Oxoglutarate/iron-dependent dioxygenase; IPR026992: Non-haem dioxygenase N-terminal domain; IPR027443: Isopenicillin N synthase-like	GO:0016491 MF: oxidoreductase activity;GO:0055114 BP: oxidation-reduction process
435	MQTL.DH.1B.1	TraesCS1B02G341800	glutathione S-transferase THETA 3
436	MQTL.DH.1B.1	TraesCS1B02G346000	BAG family molecular chaperone regulator 8, chloroplastic		IPR003103: BAG domain	GO:0051087 MF: chaperone binding
437	MQTL.DH.1B.1	TraesCS1B02G333800	GDSL esterase/lipase	PF00657: GDSL-like Lipase/Acylhydrolase	IPR001087: GDSL lipase/esterase; IPR013830: SGNH hydrolase-type esterase domain	GO:0016788 MF: hydrolase activity, acting on ester bonds
438	MQTL.DH.1B.1	TraesCS1B02G333900	GTP cyclohydrolase 1
439	MQTL.DH.1B.1	TraesCS1B02G341200	High mobility group protein B2
440	MQTL.DH.1B.1	TraesCS1B02G345100	Translation initiation factor IF-2	PF00009: Elongation factor Tu GTP binding domain; PF11987: Translation-initiation factor 2	IPR000178: Translation initiation factor aIF-2, bacterial-like; IPR000795: Transcription factor, GTP-binding domain; IPR005225: Small GTP-binding protein domain; IPR009000: Translation protein, beta-barrel domain; IPR023115: Translation initiation factor IF- 2, domain 3; IPR027417: P-loop containing nucleoside triphosphate hydrolase	GO:0003743 MF: translation initiation factor activity;GO:0003924 MF: GTPase activity;GO:0005525 MF: GTP binding;GO:0005622 CC: intracellular;GO:0006413 BP: translational initiation
441	MQTL.DH.1B.1	TraesCS1B02G341600	Serine/threonine-protein kinase	PF01453: D-mannose binding lectin; PF00954: S-locus glycoprotein domain; PF08276: PAN-like domain; PF07714: Protein tyrosine kinase	IPR000719: Protein kinase domain; IPR000858: S-locus glycoprotein domain; IPR001245: Serine-threonine/tyrosine-protein kinase, catalytic domain; IPR001480: Bulb-type lectin domain; IPR003609: PAN/Apple domain; IPR008271: Serine/threonine-protein kinase, active site; IPR011009: Protein kinase-like domain; IPR017441: Protein kinase, ATP binding site; IPR024171: S-receptor-like serine/threonine-prot…	GO:0004672 MF: protein kinase activity;GO:0004674 MF: protein serine/threonine kinase activity;GO:0005524 MF: ATP binding;GO:0006468 BP: protein phosphorylation;GO:0048544 BP: recognition of pollen
442	MQTL.DH.1B.1	TraesCS1B02G331800	Allyl alcohol dehydrogenase-like protein
443	MQTL.DH.1B.1	TraesCS1B02G350100	Receptor-like kinase	PF07714: Protein tyrosine kinase	IPR000719: Protein kinase domain; IPR001245: Serine-threonine/tyrosine-protein kinase, catalytic domain; IPR008271: Serine/threonine-protein kinase, active site; IPR011009: Protein kinase-like domain; IPR017441: Protein kinase, ATP binding site	GO:0004672 MF: protein kinase activity;GO:0005524 MF: ATP binding;GO:0006468 BP: protein phosphorylation
444	MQTL.DH.1B.1	TraesCS1B02G350000	14 kDa proline-rich protein DC2.15, putative	PF14547: Hydrophobic seed protein	IPR016140: Bifunctional inhibitor/plant lipid transfer protein/seed storage helical domain; IPR027923: Hydrophobic seed protein
445	MQTL.DH.1B.1	TraesCS1B02G331300	Peroxidase	PF00141: Peroxidase	IPR000823: Plant peroxidase; IPR002016: Haem peroxidase, plant/fungal/bacterial; IPR010255: Haem peroxidase	GO:0004601 MF: peroxidase activity;GO:0006979 BP: response to oxidative stress;GO:0020037 MF: heme binding;GO:0055114 BP: oxidation-reduction process
446	MQTL.DH.1B.1	TraesCS1B02G336500	RING/U-box superfamily protein
447	MQTL.DH.1B.1	TraesCS1B02G347100	Non-specific serine/threonine protein kinase	PF00069: Protein kinase domain; PF03822: NAF domain	IPR000719: Protein kinase domain; IPR004041: NAF domain; IPR008271: Serine/threonine-protein kinase, active site; IPR011009: Protein kinase-like domain; IPR017441: Protein kinase, ATP binding site; IPR018451: NAF/FISL domain	GO:0004672 MF: protein kinase activity;GO:0005524 MF: ATP binding;GO:0006468 BP: protein phosphorylation;GO:0007165 BP: signal transduction
448	MQTL.DH.1B.1	TraesCS1B02G333100	Actin-related protein	PF00022: Actin	IPR004000: Actin family
449	MQTL.DH.1B.1	TraesCS1B02G342500	Ethylene-responsive transcription factor	PF00847: AP2 domain	IPR001471: AP2/ERF domain; IPR016177: DNA-binding domain	GO:0003677 MF: DNA binding;GO:0003700 MF: transcription factor activity, sequence-specific DNA binding;GO:0006355 BP: regulation of transcription, DNA-templated
450	MQTL.DH.1B.1	TraesCS1B02G337600	ARM repeat superfamily protein		IPR011989: Armadillo-like helical; IPR016024: Armadillo-type fold	GO:0005488 MF: binding
451	MQTL.DH.1B.1	TraesCS1B02G344400	S-adenosyl-L-methionine-dependent methyltransferases superfamily protein	PF07942: N2227-like protein	IPR012901: N2227-like; IPR029063: S-adenosyl-L-methionine-dependent methyltransferase
452	MQTL.DH.1B.1	TraesCS1B02G347400	Dof zinc finger protein	PF02701: Dof domain, zinc finger	IPR003851: Zinc finger, Dof-type	GO:0003677 MF: DNA binding;GO:0006355 BP: regulation of transcription, DNA-templated
453	MQTL.DH.1B.1	TraesCS1B02G334000	SPOROCYTELESS-like EAR-containing protein 1
454	MQTL.DH.1B.2	TraesCS1B02G382100	Plant/F18B13-26 protein	PF15697: Domain of unknown function (DUF4666)	IPR031421: Protein of unknown function DUF4666
455	MQTL.DH.1B.2	TraesCS1B02G383000	Plant invertase/pectin methylesterase inhibitor superfamily protein	PF04043: Plant invertase/pectin methylesterase inhibitor	IPR006501: Pectinesterase inhibitor domain	GO:0004857 MF: enzyme inhibitor activity
456	MQTL.DH.1B.2	TraesCS1B02G382200	Pectin lyase-like superfamily protein	PF00295: Glycosyl hydrolases family 28	IPR000743: Glycoside hydrolase, family 28; IPR006626: Parallel beta-helix repeat; IPR011050: Pectin lyase fold/virulence factor; IPR012334: Pectin lyase fold	GO:0004650 MF: polygalacturonase activity;GO:0005975 BP: carbohydrate metabolic process
457	MQTL.DH.1B.2	TraesCS1B02G382600	Phospholipase D	PF00168: C2 domain; PF00614: Phospholipase D Active site motif; PF13091: PLD-like domain; PF12357: Phospholipase D C terminal	IPR000008: C2 domain; IPR001736: Phospholipase D/Transphosphatidylase; IPR011402: Phospholipase D, plant; IPR024632: Phospholipase D, C-terminal; IPR025202: Phospholipase D-like domain	GO:0003824 MF: catalytic activity;GO:0004630 MF: phospholipase D activity;GO:0005509 MF: calcium ion binding;GO:0005515 MF: protein binding;GO:0016020 CC: membrane;GO:0046470 BP: phosphatidylcholine metabolic process
458	MQTL.DH.1B.2	TraesCS1B02G381700	Late embryogenesis abundant protein
459	MQTL.DH.1B.2	TraesCS1B02G382000	Lys-63-specific deubiquitinase BRCC36	PF01398: JAB1/Mov34/MPN/PAD-1 ubiquitin protease	IPR000555: JAB1/MPN/MOV34 metalloenzyme domain	GO:0005515 MF: protein binding
460	MQTL.DH.1B.2	TraesCS1B02G382300	Pectin lyase-like superfamily protein	PF00295: Glycosyl hydrolases family 28	IPR000743: Glycoside hydrolase, family 28; IPR011050: Pectin lyase fold/virulence factor; IPR012334: Pectin lyase fold	GO:0004650 MF: polygalacturonase activity;GO:0005975 BP: carbohydrate metabolic process
461	MQTL.DH.1B.2	TraesCS1B02G382400	Protein MATERNALLY EXPRESSED GENE 1
462	MQTL.DH.1B.2	TraesCS1B02G382700	Pectin lyase-like superfamily protein	PF00295: Glycosyl hydrolases family 28	IPR000743: Glycoside hydrolase, family 28; IPR011050: Pectin lyase fold/virulence factor; IPR012334: Pectin lyase fold	GO:0004650 MF: polygalacturonase activity;GO:0005975 BP: carbohydrate metabolic process
463	MQTL.DH.1B.2	TraesCS1B02G382800	Pectin lyase-like superfamily protein	PF00295: Glycosyl hydrolases family 28	IPR000743: Glycoside hydrolase, family 28; IPR011050: Pectin lyase fold/virulence factor; IPR012334: Pectin lyase fold	GO:0004650 MF: polygalacturonase activity;GO:0005975 BP: carbohydrate metabolic process
464	MQTL.DH.1B.2	TraesCS1B02G382900	Glucuronoxylan 4-O-methyltransferase	PF04669: Polysaccharide biosynthesis	IPR006514: IRX15/IRX15L/IGXM; IPR021148: Polysaccharide biosynthesis domain	GO:0045492 BP: xylan biosynthetic process
465	MQTL.DH.1B.2	TraesCS1B02G382500	Disease resistance protein (NBS-LRR class) family	PF00931: NB-ARC domain	IPR001611: Leucine-rich repeat; IPR002182: NB-ARC; IPR003591: Leucine-rich repeat, typical subtype; IPR011991: Winged helix-turn-helix DNA-binding domain; IPR027417: P-loop containing nucleoside triphosphate hydrolase; IPR032675: Leucine-rich repeat domain, L domain-like	GO:0005515 MF: protein binding;GO:0043531 MF: ADP binding
466	MQTL.DH.1B.2	TraesCS1B02G381900	Saposin B domain protein	PF05184: Saposin-like type B, region 1	IPR007856: Saposin-like type B, region 1; IPR008139: Saposin B type domain; IPR011001: Saposin-like	GO:0006629 BP: lipid metabolic process
467	MQTL.DH.1B.2	TraesCS1B02G381800	Late embryogenesis abundant protein
468	MQTL.DH.1B.3	TraesCS1B02G453400	Subtilisin-like protease	PF05922: Peptidase inhibitor I9; PF00082: Subtilase family	IPR000209: Peptidase S8/S53 domain; IPR010259: Peptidase S8 propeptide/proteinase inhibitor I9; IPR015500: Peptidase S8, subtilisin-related; IPR023827: Peptidase S8, subtilisin, Asp-active site; IPR023828: Peptidase S8, subtilisin, Ser-active site	GO:0004252 MF: serine-type endopeptidase activity;GO:0006508 BP: proteolysis
469	MQTL.DH.1B.3	TraesCS1B02G451900	Plant basic secretory protein family protein, putative	PF04450: Peptidase of plants and bacteria	IPR007541: Uncharacterised protein family, basic secretory protein
470	MQTL.DH.1B.3	TraesCS1B02G451100	Chlorophyll a-b binding protein, chloroplastic	PF00504: Chlorophyll A-B binding protein	IPR022796: Chlorophyll A-B binding protein; IPR023329: Chlorophyll a/b binding protein domain
471	MQTL.DH.1B.3	TraesCS1B02G455000	WRKY family transcription factor	PF03106: WRKY DNA -binding domain	IPR003657: WRKY domain	GO:0003700 MF: transcription factor activity, sequence-specific DNA binding;GO:0006355 BP: regulation of transcription, DNA-templated;GO:0043565 MF: sequence-specific DNA binding
472	MQTL.DH.1B.3	TraesCS1B02G450200	Multidrug resistance protein MdtC
473	MQTL.DH.1B.3	TraesCS1B02G451800	Glucan endo-1,3-beta-glucosidase 1	PF07983: X8 domain	IPR012946: X8 domain
474	MQTL.DH.1B.3	TraesCS1B02G449000	RADIALIS-like transcription factor		IPR001005: SANT/Myb domain; IPR009057: Homeobox domain-like	GO:0003677 MF: DNA binding
475	MQTL.DH.1B.3	TraesCS1B02G452700	SPT2 chromatin protein
476	MQTL.DH.1B.3	TraesCS1B02G449200	RADIALIS-like transcription factor	PF00249: Myb-like DNA-binding domain	IPR001005: SANT/Myb domain; IPR009057: Homeobox domain-like	GO:0003677 MF: DNA binding
477	MQTL.DH.1B.3	TraesCS1B02G450300	cyclic nucleotide-gated channel 6
478	MQTL.DH.1B.3	TraesCS1B02G448800	Endo-1,4-beta-xylanase 2
479	MQTL.DH.1B.3	TraesCS1B02G451400	magnesium transporter 7
480	MQTL.DH.1B.3	TraesCS1B02G452400	Carboxypeptidase	PF00450: Serine carboxypeptidase	IPR001563: Peptidase S10, serine carboxypeptidase; IPR018202: Serine carboxypeptidase, serine active site; IPR029058: Alpha/Beta hydrolase fold	GO:0004185 MF: serine-type carboxypeptidase activity;GO:0006508 BP: proteolysis
481	MQTL.DH.1B.3	TraesCS1B02G453300	WRKY transcription factor	PF03106: WRKY DNA -binding domain	IPR003657: WRKY domain	GO:0003700 MF: transcription factor activity, sequence-specific DNA binding;GO:0006355 BP: regulation of transcription, DNA-templated;GO:0043565 MF: sequence-specific DNA binding
482	MQTL.DH.1B.3	TraesCS1B02G453200	WRKY transcription factor	PF03106: WRKY DNA -binding domain	IPR003657: WRKY domain	GO:0003700 MF: transcription factor activity, sequence-specific DNA binding;GO:0006355 BP: regulation of transcription, DNA-templated;GO:0043565 MF: sequence-specific DNA binding
483	MQTL.DH.1B.3	TraesCS1B02G450700	Kinase-related protein DUF1296
484	MQTL.DH.1B.3	TraesCS1B02G452300	Phytochrome interacting factor 3, putative isoform 3
485	MQTL.DH.1B.3	TraesCS1B02G448900	FAD-binding Berberine family protein	PF01565: FAD binding domain; PF08031: Berberine and berberine like	IPR006093: Oxygen oxidoreductase covalent FAD-binding site; IPR006094: FAD linked oxidase, N-terminal; IPR012951: Berberine/berberine-like; IPR016166: FAD-binding, type 2; IPR016167: FAD-binding, type 2, subdomain 1; IPR016169: CO dehydrogenase flavoprotein-like, FAD-binding, subdomain 2	GO:0003824 MF: catalytic activity;GO:0016491 MF: oxidoreductase activity;GO:0016614 MF: oxidoreductase activity, acting on CH-OH group of donors;GO:0050660 MF: flavin adenine dinucleotide binding;GO:0055114 BP: oxidation-reduction process
486	MQTL.DH.1B.3	TraesCS1B02G453500	Mitochondrial import receptor subunit TOM7-1	PF08038: TOM7 family	IPR012621: Mitochondrial import receptor subunit TOM7	GO:0005742 CC: mitochondrial outer membrane translocase complex;GO:0030150 BP: protein import into mitochondrial matrix
487	MQTL.DH.1B.3	TraesCS1B02G452200	Mitogen-activated protein kinase	PF00069: Protein kinase domain	IPR000719: Protein kinase domain; IPR003527: Mitogen-activated protein (MAP) kinase, conserved site; IPR011009: Protein kinase-like domain; IPR017441: Protein kinase, ATP binding site	GO:0004672 MF: protein kinase activity;GO:0004707 MF: MAP kinase activity;GO:0005524 MF: ATP binding;GO:0006468 BP: protein phosphorylation
488	MQTL.DH.1B.3	TraesCS1B02G449500	Anaphase-promoting complex subunit 10	PF03256: Anaphase-promoting complex, subunit 10 (APC10)	IPR004939: APC10/DOC domain; IPR008979: Galactose-binding domain-like; IPR016901: Anaphase-promoting complex subunit 10	GO:0005680 CC: anaphase-promoting complex;GO:0030071 BP: regulation of mitotic metaphase/anaphase transition;GO:0031145 BP: anaphase-promoting complex-dependent catabolic process
489	MQTL.DH.1B.3	TraesCS1B02G450900	Ribosomal protein S1
490	MQTL.DH.1B.3	TraesCS1B02G448500	Acyl-CoA ligase-like	PF00501: AMP-binding enzyme	IPR000873: AMP-dependent synthetase/ligase	GO:0003824 MF: catalytic activity;GO:0008152 BP: metabolic process
491	MQTL.DH.1B.3	TraesCS1B02G449900	4-hydroxy-tetrahydrodipicolinate synthase
492	MQTL.DH.1B.3	TraesCS1B02G450100	Auxin efflux carrier family protein
493	MQTL.DH.1B.3	TraesCS1B02G454700	Receptor-like protein kinase, putative,expressed	PF01657: Salt stress response/antifungal; PF00069: Protein kinase domain	IPR000719: Protein kinase domain; IPR002902: Gnk2-homologous domain; IPR008271: Serine/threonine-protein kinase, active site; IPR011009: Protein kinase-like domain; IPR017441: Protein kinase, ATP binding site	GO:0004672 MF: protein kinase activity;GO:0005524 MF: ATP binding;GO:0006468 BP: protein phosphorylation
494	MQTL.DH.1B.3	TraesCS1B02G449600	Auxilin-like protein 1		IPR001623: DnaJ domain
495	MQTL.DH.1B.3	TraesCS1B02G455200	ATP-dependent zinc metalloprotease FtsH 1	PF00004: ATPase family associated with various cellular activities (AAA)	IPR003593: AAA+ ATPase domain; IPR003959: ATPase, AAA-type, core; IPR003960: ATPase, AAA-type, conserved site; IPR027417: P-loop containing nucleoside triphosphate hydrolase	GO:0005524 MF: ATP binding
496	MQTL.DH.1B.3	TraesCS1B02G455300	Carboxypeptidase	PF00450: Serine carboxypeptidase	IPR001563: Peptidase S10, serine carboxypeptidase; IPR018202: Serine carboxypeptidase, serine active site; IPR029058: Alpha/Beta hydrolase fold	GO:0004185 MF: serine-type carboxypeptidase activity;GO:0006508 BP: proteolysis
497	MQTL.DH.1B.3	TraesCS1B02G452800	Carboxypeptidase	PF00450: Serine carboxypeptidase	IPR001563: Peptidase S10, serine carboxypeptidase; IPR029058: Alpha/Beta hydrolase fold	GO:0004185 MF: serine-type carboxypeptidase activity;GO:0006508 BP: proteolysis
498	MQTL.DH.1B.3	TraesCS1B02G452600	Disease resistance protein (CC-NBS-LRR class) family
499	MQTL.DH.1B.3	TraesCS1B02G450400	Sister chromatid cohesion 1 protein 1	PF04825: N terminus of Rad21 / Rec8 like protein; PF04824: Conserved region of Rad21 / Rec8 like protein	IPR006909: Rad21/Rec8-like protein, C-terminal, eukaryotic; IPR006910: Rad21/Rec8-like protein, N-terminal; IPR011991: Winged helix-turn-helix DNA-binding domain	GO:0000228 CC: nuclear chromosome;GO:0005515 MF: protein binding
500	MQTL.DH.1B.3	TraesCS1B02G451700	receptor kinase 1	PF00069: Protein kinase domain	IPR000719: Protein kinase domain; IPR008271: Serine/threonine-protein kinase, active site; IPR011009: Protein kinase-like domain; IPR017441: Protein kinase, ATP binding site	GO:0004672 MF: protein kinase activity;GO:0005524 MF: ATP binding;GO:0006468 BP: protein phosphorylation
501	MQTL.DH.1B.3	TraesCS1B02G454600	Receptor-like protein kinase, putative,expressed	PF01657: Salt stress response/antifungal; PF00069: Protein kinase domain	IPR000719: Protein kinase domain; IPR002902: Gnk2-homologous domain; IPR008271: Serine/threonine-protein kinase, active site; IPR011009: Protein kinase-like domain	GO:0004672 MF: protein kinase activity;GO:0005524 MF: ATP binding;GO:0006468 BP: protein phosphorylation
502	MQTL.DH.1B.3	TraesCS1B02G454100	Receptor-like protein kinase, putative,expressed	PF01657: Salt stress response/antifungal; PF00069: Protein kinase domain	IPR000719: Protein kinase domain; IPR002902: Gnk2-homologous domain; IPR008271: Serine/threonine-protein kinase, active site; IPR011009: Protein kinase-like domain	GO:0004672 MF: protein kinase activity;GO:0005524 MF: ATP binding;GO:0006468 BP: protein phosphorylation
503	MQTL.DH.1B.3	TraesCS1B02G454800	Sugar transporter, putative	PF00083: Sugar (and other) transporter	IPR003663: Sugar/inositol transporter; IPR005828: Major facilitator, sugar transporter-like; IPR005829: Sugar transporter, conserved site; IPR020846: Major facilitator superfamily domain	GO:0005215 MF: transporter activity;GO:0016020 CC: membrane;GO:0016021 CC: integral component of membrane;GO:0022857 MF: transmembrane transporter activity;GO:0022891 MF: substrate-specific transmembrane transporter activity;GO:0055085 BP: transmembrane transport
504	MQTL.DH.1B.3	TraesCS1B02G454400	Receptor-like protein kinase, putative,expressed	PF01657: Salt stress response/antifungal; PF07714: Protein tyrosine kinase	IPR000719: Protein kinase domain; IPR001245: Serine-threonine/tyrosine-protein kinase, catalytic domain; IPR002902: Gnk2-homologous domain; IPR008271: Serine/threonine-protein kinase, active site; IPR011009: Protein kinase-like domain; IPR017441: Protein kinase, ATP binding site	GO:0004672 MF: protein kinase activity;GO:0005524 MF: ATP binding;GO:0006468 BP: protein phosphorylation
505	MQTL.DH.1B.3	TraesCS1B02G449300	RADIALIS-like transcription factor	PF00249: Myb-like DNA-binding domain	IPR001005: SANT/Myb domain; IPR009057: Homeobox domain-like	GO:0003677 MF: DNA binding
506	MQTL.DH.1B.3	TraesCS1B02G449400	RADIALIS-like transcription factor	PF00249: Myb-like DNA-binding domain	IPR001005: SANT/Myb domain; IPR009057: Homeobox domain-like	GO:0003677 MF: DNA binding
507	MQTL.DH.1B.3	TraesCS1B02G453600	Asparagine synthetase	PF13537: Glutamine amidotransferase domain; PF00733: Asparagine synthase	IPR001962: Asparagine synthase; IPR014729: Rossmann-like alpha/beta/alpha sandwich fold; IPR017932: Glutamine amidotransferase type 2 domain; IPR029055: Nucleophile aminohydrolases, N-terminal	GO:0004066 MF: asparagine synthase (glutamine-hydrolyzing) activity;GO:0006529 BP: asparagine biosynthetic process
508	MQTL.DH.1B.3	TraesCS1B02G451000	Cytochrome c biogenesis	PF01578: Cytochrome C assembly protein	IPR002541: Cytochrome c assembly protein; IPR003567: Cytochrome c-type biogenesis protein; IPR003569: Probable cytochrome c biosynthesis protein, plants	GO:0015232 MF: heme transporter activity;GO:0015886 BP: heme transport;GO:0016020 CC: membrane;GO:0017004 BP: cytochrome complex assembly;GO:0020037 MF: heme binding
509	MQTL.DH.1B.3	TraesCS1B02G449700	Glucose-1-phosphate adenylyltransferase	PF00483: Nucleotidyl transferase	IPR005835: Nucleotidyl transferase domain; IPR005836: ADP-glucose pyrophosphorylase, conserved site; IPR011004: Trimeric LpxA-like; IPR011831: Glucose-1-phosphate adenylyltransferase; IPR029044: Nucleotide-diphospho-sugar transferases	GO:0005978 BP: glycogen biosynthetic process;GO:0008878 MF: glucose-1-phosphate adenylyltransferase activity;GO:0009058 BP: biosynthetic process;GO:0016779 MF: nucleotidyltransferase activity
510	MQTL.DH.1B.3	TraesCS1B02G454900	Protein kinase	PF00069: Protein kinase domain	IPR000719: Protein kinase domain; IPR008271: Serine/threonine-protein kinase, active site; IPR011009: Protein kinase-like domain; IPR017441: Protein kinase, ATP binding site	GO:0004672 MF: protein kinase activity;GO:0005524 MF: ATP binding;GO:0006468 BP: protein phosphorylation
511	MQTL.DH.1B.3	TraesCS1B02G452500	Chymotrypsin inhibitor	PF00280: Potato inhibitor I family	IPR000864: Proteinase inhibitor I13, potato inhibitor I	GO:0004867 MF: serine-type endopeptidase inhibitor activity;GO:0009611 BP: response to wounding
512	MQTL.DH.1B.3	TraesCS1B02G454000	Receptor-like protein kinase, putative,expressed	PF01657: Salt stress response/antifungal; PF00069: Protein kinase domain	IPR000719: Protein kinase domain; IPR002902: Gnk2-homologous domain; IPR008271: Serine/threonine-protein kinase, active site; IPR011009: Protein kinase-like domain; IPR017441: Protein kinase, ATP binding site	GO:0004672 MF: protein kinase activity;GO:0005524 MF: ATP binding;GO:0006468 BP: protein phosphorylation
513	MQTL.DH.1B.3	TraesCS1B02G455100	S-type anion channel	PF03595: Voltage-dependent anion channel	IPR004695: Voltage-dependent anion channel	GO:0016021 CC: integral component of membrane;GO:0055085 BP: transmembrane transport
514	MQTL.DH.1B.3	TraesCS1B02G453900	Glucan endo-1,3-beta-glucosidase 3	PF00332: Glycosyl hydrolases family 17; PF07983: X8 domain	IPR000490: Glycoside hydrolase family 17; IPR012946: X8 domain; IPR017853: Glycoside hydrolase superfamily	GO:0004553 MF: hydrolase activity, hydrolyzing O-glycosyl compounds;GO:0005975 BP: carbohydrate metabolic process
515	MQTL.DH.1B.3	TraesCS1B02G455400	membrane-associated kinase regulator
516	MQTL.DH.1B.3	TraesCS1B02G449100	Transcription factor radialis-like protein	PF00249: Myb-like DNA-binding domain	IPR001005: SANT/Myb domain; IPR009057: Homeobox domain-like	GO:0003677 MF: DNA binding
517	MQTL.DH.1B.3	TraesCS1B02G455500	RING/FYVE/PHD zinc finger superfamily protein
518	MQTL.DH.1B.3	TraesCS1B02G453700	Sorting nexin-16	PF02194: PXA domain; PF00787: PX domain; PF08628: Sorting nexin C terminal	IPR001683: Phox homologous domain; IPR003114: Phox-associated domain; IPR013937: Sorting nexin, C-terminal	GO:0035091 MF: phosphatidylinositol binding
519	MQTL.DH.1B.3	TraesCS1B02G448600	Zinc finger homeodomain protein 1	PF04770: ZF-HD protein dimerisation region	IPR006455: Homeodomain, ZF-HD class; IPR006456: ZF-HD homeobox protein, Cys/His-rich dimerisation domain; IPR009057: Homeobox domain-like	GO:0003677 MF: DNA binding
520	MQTL.DH.1B.3	TraesCS1B02G451500	Chaperone protein DnaJ	PF00226: DnaJ domain; PF00249: Myb-like DNA-binding domain	IPR001005: SANT/Myb domain; IPR001623: DnaJ domain; IPR009057: Homeobox domain-like; IPR017877: Myb-like domain; IPR018253: DnaJ domain, conserved site	GO:0003677 MF: DNA binding
521	MQTL.DH.1B.3	TraesCS1B02G453100	ADP-ribosylation factor	PF00025: ADP-ribosylation factor family	IPR005225: Small GTP-binding protein domain; IPR006689: Small GTPase superfamily, ARF/SAR type; IPR024156: Small GTPase superfamily, ARF type; IPR027417: P-loop containing nucleoside triphosphate hydrolase	GO:0005525 MF: GTP binding;GO:0005622 CC: intracellular;GO:0007264 BP: small GTPase mediated signal transduction
522	MQTL.DH.1B.3	TraesCS1B02G449800	Rad3-related DNA helicase family protein	PF06733: DEAD_2; PF13307: Helicase C-terminal domain	IPR002464: DNA/RNA helicase, ATP-dependent, DEAH-box type, conserved site; IPR006554: Helicase-like, DEXD box c2 type; IPR006555: ATP-dependent helicase, C-terminal; IPR010614: DEAD2; IPR013020: DNA helicase (DNA repair), Rad3 type; IPR014001: Helicase superfamily 1/2, ATP-binding domain; IPR014013: Helicase superfamily 1/2, ATP-binding domain, DinG/Rad3-type; IPR027417: P-loop containing nucleos…	GO:0003676 MF: nucleic acid binding;GO:0003677 MF: DNA binding;GO:0004003 MF: ATP-dependent DNA helicase activity;GO:0005524 MF: ATP binding;GO:0006139 BP: nucleobase-containing compound metabolic process;GO:0008026 MF: ATP-dependent helicase activity;GO:0016818 MF: hydrolase activity, acting on acid anhydrides, in phosphorus-containing anhydrides
523	MQTL.DH.1B.3	TraesCS1B02G454200	Glucan endo-1,3-beta-glucosidase 3	PF00332: Glycosyl hydrolases family 17	IPR000490: Glycoside hydrolase family 17; IPR017853: Glycoside hydrolase superfamily	GO:0004553 MF: hydrolase activity, hydrolyzing O-glycosyl compounds;GO:0005975 BP: carbohydrate metabolic process
524	MQTL.DH.1B.3	TraesCS1B02G448700	Receptor-like protein kinase	PF08263: Leucine rich repeat N-terminal domain; PF13855: Leucine rich repeat; PF00069: Protein kinase domain	IPR000719: Protein kinase domain; IPR001611: Leucine-rich repeat; IPR003591: Leucine-rich repeat, typical subtype; IPR008271: Serine/threonine-protein kinase, active site; IPR011009: Protein kinase-like domain; IPR013210: Leucine-rich repeat-containing N-terminal, plant-type; IPR017441: Protein kinase, ATP binding site; IPR032675: Leucine-rich repeat domain, L domain-like	GO:0004672 MF: protein kinase activity;GO:0005515 MF: protein binding;GO:0005524 MF: ATP binding;GO:0006468 BP: protein phosphorylation
525	MQTL.DH.1B.3	TraesCS1B02G450500	Transmembrane protein, putative	PF14364: Domain of unknown function (DUF4408)	IPR025520: Domain of unknown function DUF4408
526	MQTL.DH.1B.3	TraesCS1B02G451600	Receptor-like protein kinase	PF00069: Protein kinase domain	IPR000719: Protein kinase domain; IPR008271: Serine/threonine-protein kinase, active site; IPR011009: Protein kinase-like domain; IPR017441: Protein kinase, ATP binding site	GO:0004672 MF: protein kinase activity;GO:0005524 MF: ATP binding;GO:0006468 BP: protein phosphorylation
527	MQTL.DH.1B.3	TraesCS1B02G454500	Glucan endo-1,3-beta-glucosidase 3	PF00332: Glycosyl hydrolases family 17; PF07983: X8 domain	IPR000490: Glycoside hydrolase family 17; IPR012946: X8 domain; IPR017853: Glycoside hydrolase superfamily	GO:0004553 MF: hydrolase activity, hydrolyzing O-glycosyl compounds;GO:0005975 BP: carbohydrate metabolic process
528	MQTL.DH.1B.3	TraesCS1B02G453000	transmembrane protein, putative (DUF247)	PF03140: Plant protein of unknown function	IPR004158: Protein of unknown function DUF247, plant
529	MQTL.DH.1B.3	TraesCS1B02G455800	F-box family protein	PF00646: F-box domain	IPR001810: F-box domain	GO:0005515 MF: protein binding
530	MQTL.DH.1B.3	TraesCS1B02G455700	Late embryogenesis abundant hydroxyproline-rich glycoprotein family, putative	PF03168: Late embryogenesis abundant protein	IPR004864: Late embryogenesis abundant protein, LEA-14; IPR013783: Immunoglobulin-like fold
531	MQTL.DH.1B.3	TraesCS1B02G452100	Solanesyl diphosphate synthase family protein	PF00348: Polyprenyl synthetase	IPR000092: Polyprenyl synthetase; IPR008949: Isoprenoid synthase domain; IPR014120: Solanesyl diphosphate synthase; IPR033749: Polyprenyl synthetase, conserved site	GO:0008299 BP: isoprenoid biosynthetic process;GO:0015979 BP: photosynthesis;GO:0016765 MF: transferase activity, transferring alkyl or aryl (other than methyl) groups
532	MQTL.DH.1B.3	TraesCS1B02G450000	Methyltransferase
533	MQTL.DH.1B.3	TraesCS1B02G450800	BnaCnng55980D protein
534	MQTL.DH.1B.3	TraesCS1B02G455600	Peptide chain release factor 1
535	MQTL.DH.1B.3	TraesCS1B02G450600	Phosphatidate cytidylyltransferase, mitochondrial	PF09139: Mitochondrial matrix Mmp37	IPR015222: Mitochondrial matrix Mmp37
536	MQTL.DH.1B.3	TraesCS1B02G451200	phosphatidylinositol-4-phosphate 5-kinase 2
537	MQTL.DH.1B.3	TraesCS1B02G452000	CAS1 domain-containing protein 1	PF07779: 10 TM Acyl Transferase domain found in Cas1p	IPR012419: Cas1p 10 TM acyl transferase domain
538	MQTL.DH.1D.1	TraesCS1D02G232400	Elongation factor 4
539	MQTL.DH.1D.1	TraesCS1D02G235200	CW-type Zinc Finger family protein, expressed	PF07496: CW-type Zinc Finger	IPR011124: Zinc finger, CW-type	GO:0008270 MF: zinc ion binding
540	MQTL.DH.1D.1	TraesCS1D02G237200	Cytokinin oxidase/dehydrogenase	PF01565: FAD binding domain; PF09265: Cytokinin dehydrogenase 1, FAD and cytokinin binding	IPR006093: Oxygen oxidoreductase covalent FAD-binding site; IPR006094: FAD linked oxidase, N-terminal; IPR015345: Cytokinin dehydrogenase 1, FAD/cytokinin binding domain; IPR016164: FAD-linked oxidase-like, C-terminal; IPR016166: FAD-binding, type 2; IPR016167: FAD-binding, type 2, subdomain 1; IPR016169: CO dehydrogenase flavoprotein-like, FAD-binding, subdomain 2; IPR016170: Vanillyl-alcohol ox…	GO:0003824 MF: catalytic activity;GO:0009690 BP: cytokinin metabolic process;GO:0016491 MF: oxidoreductase activity;GO:0016614 MF: oxidoreductase activity, acting on CH-OH group of donors;GO:0019139 MF: cytokinin dehydrogenase activity;GO:0050660 MF: flavin adenine dinucleotide binding;GO:0055114 BP: oxidation-reduction process
541	MQTL.DH.1D.1	TraesCS1D02G240600	ABC transporter G family member	PF00005: ABC transporter; PF01061: ABC-2 type transporter	IPR003439: ABC transporter-like; IPR003593: AAA+ ATPase domain; IPR013525: ABC-2 type transporter; IPR017871: ABC transporter, conserved site; IPR027417: P-loop containing nucleoside triphosphate hydrolase	GO:0005524 MF: ATP binding;GO:0016020 CC: membrane;GO:0016887 MF: ATPase activity
542	MQTL.DH.1D.1	TraesCS1D02G252300	Myb transcription factor	PF00249: Myb-like DNA-binding domain	IPR001005: SANT/Myb domain; IPR009057: Homeobox domain-like; IPR017930: Myb domain	GO:0003677 MF: DNA binding
543	MQTL.DH.1D.1	TraesCS1D02G240400	Receptor-like kinase	PF08263: Leucine rich repeat N-terminal domain; PF13855: Leucine rich repeat; PF00069: Protein kinase domain	IPR000719: Protein kinase domain; IPR001611: Leucine-rich repeat; IPR003591: Leucine-rich repeat, typical subtype; IPR008266: Tyrosine-protein kinase, active site; IPR011009: Protein kinase-like domain; IPR013210: Leucine-rich repeat-containing N-terminal, plant-type; IPR032675: Leucine-rich repeat domain, L domain-like	GO:0004672 MF: protein kinase activity;GO:0005515 MF: protein binding;GO:0005524 MF: ATP binding;GO:0006468 BP: protein phosphorylation
544	MQTL.DH.1D.1	TraesCS1D02G233800	NRR repressor homolog 1	PF15699: NPR1 interacting	IPR031425: NPR1/NH1-interacting protein	GO:0010112 BP: regulation of systemic acquired resistance
545	MQTL.DH.1D.1	TraesCS1D02G246200	Coatomer subunit delta	PF00928: Adaptor complexes medium subunit family	IPR011012: Longin-like domain; IPR028565: Mu homology domain	GO:0006810 BP: transport
546	MQTL.DH.1D.1	TraesCS1D02G245000	Decapping nuclease rai1	PF08652: RAI1 like PD-(D/E)XK nuclease	IPR013961: RAI1-like
547	MQTL.DH.1D.1	TraesCS1D02G233400	Thiamin pyrophosphokinase 1	PF04263: Thiamin pyrophosphokinase, catalytic domain; PF04265: Thiamin pyrophosphokinase, vitamin B1 binding domain	IPR006282: Thiamin pyrophosphokinase; IPR007371: Thiamin pyrophosphokinase, catalytic domain; IPR007373: Thiamin pyrophosphokinase, vitamin B1-binding domain; IPR016966: Thiamin pyrophosphokinase, eukaryotic	GO:0004788 MF: thiamine diphosphokinase activity;GO:0005524 MF: ATP binding;GO:0006772 BP: thiamine metabolic process;GO:0009229 BP: thiamine diphosphate biosynthetic process;GO:0030975 MF: thiamine binding
548	MQTL.DH.1D.1	TraesCS1D02G248200	CASP-like protein	PF04535: Domain of unknown function (DUF588)	IPR006459: Casparian strip membrane protein; IPR006702: Domain of unknown function DUF588
549	MQTL.DH.1D.1	TraesCS1D02G237900	PAX-interacting protein 1	PF13673: Acetyltransferase (GNAT) domain; PF16770: Regulator of Ty1 transposition protein 107 BRCT domain	IPR000182: GNAT domain; IPR001357: BRCT domain; IPR016181: Acyl-CoA N-acyltransferase	GO:0008080 MF: N-acetyltransferase activity
550	MQTL.DH.1D.1	TraesCS1D02G233000	Histone H3	PF00125: Core histone H2A/H2B/H3/H4	IPR000164: Histone H3/CENP-A; IPR007125: Histone H2A/H2B/H3; IPR009072: Histone-fold	GO:0000786 CC: nucleosome;GO:0003677 MF: DNA binding;GO:0046982 MF: protein heterodimerization activity
551	MQTL.DH.1D.1	TraesCS1D02G235400	Zinc metalloproteinase aureolysin
552	MQTL.DH.1D.1	TraesCS1D02G242200	NBS-LRR disease resistance protein	PF00931: NB-ARC domain	IPR002182: NB-ARC; IPR011991: Winged helix-turn-helix DNA-binding domain; IPR027417: P-loop containing nucleoside triphosphate hydrolase; IPR032675: Leucine-rich repeat domain, L domain-like	GO:0043531 MF: ADP binding
553	MQTL.DH.1D.1	TraesCS1D02G241900	Cytochrome P450	PF00067: Cytochrome P450	IPR001128: Cytochrome P450; IPR002401: Cytochrome P450, E-class, group I; IPR017972: Cytochrome P450, conserved site	GO:0005506 MF: iron ion binding;GO:0016705 MF: oxidoreductase activity, acting on paired donors, with incorporation or reduction of molecular oxygen;GO:0020037 MF: heme binding;GO:0055114 BP: oxidation-reduction process
554	MQTL.DH.1D.1	TraesCS1D02G244700	Glycosyltransferase	PF04577: Protein of unknown function (DUF563)	IPR007657: Glycosyltransferase 61	GO:0016757 MF: transferase activity, transferring glycosyl groups
555	MQTL.DH.1D.1	TraesCS1D02G252000	Mitochondrial transcription termination factor family protein	PF02536: mTERF	IPR003690: Transcription termination factor, mitochondrial/chloroplastic	GO:0003690 MF: double-stranded DNA binding;GO:0006355 BP: regulation of transcription, DNA-templated
556	MQTL.DH.1D.1	TraesCS1D02G251500	Cation-transporting ATPase	PF00122: E1-E2 ATPase; PF00702: haloacid dehalogenase-like hydrolase	IPR001757: P-type ATPase; IPR006544: P-type ATPase, subfamily V; IPR008250: P-type ATPase, A domain; IPR018303: P-type ATPase, phosphorylation site; IPR023214: HAD-like domain; IPR023298: P-type ATPase, transmembrane domain; IPR023299: P-type ATPase, cytoplasmic domain N	GO:0000166 MF: nucleotide binding;GO:0006812 BP: cation transport;GO:0016021 CC: integral component of membrane;GO:0016887 MF: ATPase activity;GO:0046872 MF: metal ion binding
557	MQTL.DH.1D.1	TraesCS1D02G246400	30S ribosomal protein S18	PF01084: Ribosomal protein S18	IPR001648: Ribosomal protein S18	GO:0003735 MF: structural constituent of ribosome;GO:0005622 CC: intracellular;GO:0005840 CC: ribosome;GO:0006412 BP: translation
558	MQTL.DH.1D.1	TraesCS1D02G249600	Chitinase	PF00187: Chitin recognition protein; PF00182: Chitinase class I	IPR000726: Glycoside hydrolase, family 19, catalytic; IPR001002: Chitin-binding, type 1; IPR016283: Glycoside hydrolase, family 19; IPR018371: Chitin-binding, type 1, conserved site; IPR023346: Lysozyme-like domain	GO:0004568 MF: chitinase activity;GO:0005975 BP: carbohydrate metabolic process;GO:0006032 BP: chitin catabolic process;GO:0008061 MF: chitin binding;GO:0016998 BP: cell wall macromolecule catabolic process
559	MQTL.DH.1D.1	TraesCS1D02G234000	Heavy metal transport/detoxification superfamily protein, putative	PF00403: Heavy-metal-associated domain	IPR006121: Heavy metal-associated domain, HMA	GO:0030001 BP: metal ion transport;GO:0046872 MF: metal ion binding
560	MQTL.DH.1D.1	TraesCS1D02G252100	Peptide methionine sulfoxide reductase msrB	PF01641: SelR domain	IPR002579: Peptide methionine sulphoxide reductase MrsB; IPR011057: Mss4-like	GO:0033743 MF: peptide-methionine (R)-S-oxide reductase activity;GO:0055114 BP: oxidation-reduction process
561	MQTL.DH.1D.1	TraesCS1D02G242800	AP2-like ethylene-responsive transcription factor	PF00847: AP2 domain	IPR001471: AP2/ERF domain; IPR016177: DNA-binding domain	GO:0003677 MF: DNA binding;GO:0003700 MF: transcription factor activity, sequence-specific DNA binding;GO:0006355 BP: regulation of transcription, DNA-templated
562	MQTL.DH.1D.1	TraesCS1D02G243600	Cytochrome P450 family protein, expressed	PF00067: Cytochrome P450	IPR001128: Cytochrome P450; IPR002401: Cytochrome P450, E-class, group I; IPR017972: Cytochrome P450, conserved site	GO:0005506 MF: iron ion binding;GO:0016705 MF: oxidoreductase activity, acting on paired donors, with incorporation or reduction of molecular oxygen;GO:0020037 MF: heme binding;GO:0055114 BP: oxidation-reduction process
563	MQTL.DH.1D.1	TraesCS1D02G247400	DNA-directed RNA polymerase subunit beta'
564	MQTL.DH.1D.1	TraesCS1D02G246300	Isoamylase-like glucan debranching enzyme	PF02922: Carbohydrate-binding module 48 (Isoamylase N-terminal domain); PF00128: Alpha amylase, catalytic domain	IPR004193: Glycoside hydrolase, family 13, N-terminal; IPR006047: Glycosyl hydrolase, family 13, catalytic domain; IPR013783: Immunoglobulin-like fold; IPR014756: Immunoglobulin E-set; IPR017853: Glycoside hydrolase superfamily	GO:0003824 MF: catalytic activity;GO:0004553 MF: hydrolase activity, hydrolyzing O-glycosyl compounds;GO:0005975 BP: carbohydrate metabolic process
565	MQTL.DH.1D.1	TraesCS1D02G244500	Dehydration responsive element binding transcription factor	PF00847: AP2 domain	IPR001471: AP2/ERF domain; IPR016177: DNA-binding domain	GO:0003677 MF: DNA binding;GO:0003700 MF: transcription factor activity, sequence-specific DNA binding;GO:0006355 BP: regulation of transcription, DNA-templated
566	MQTL.DH.1D.1	TraesCS1D02G251700	Eukaryotic aspartyl protease family protein, putative	PF14543: Xylanase inhibitor N-terminal; PF14541: Xylanase inhibitor C-terminal	IPR021109: Aspartic peptidase domain; IPR032799: Xylanase inhibitor, C-terminal; IPR032861: Xylanase inhibitor, N-terminal; IPR033121: Peptidase family A1 domain
567	MQTL.DH.1D.1	TraesCS1D02G240200	Serine/threonine-protein phosphatase 7 long form	PF10536: Plant mobile domain	IPR019557: Aminotransferase-like, plant mobile domain
568	MQTL.DH.1D.1	TraesCS1D02G245700	Mitochondrial carrier	PF00153: Mitochondrial carrier protein	IPR018108: Mitochondrial substrate/solute carrier; IPR023395: Mitochondrial carrier domain
569	MQTL.DH.1D.1	TraesCS1D02G233700	GrpE protein homolog		IPR001810: F-box domain	GO:0005515 MF: protein binding
570	MQTL.DH.1D.1	TraesCS1D02G238200	Acyl carrier protein	PF00550: Phosphopantetheine attachment site	IPR003231: Acyl carrier protein (ACP); IPR006162: Phosphopantetheine attachment site; IPR009081: Phosphopantetheine binding ACP domain	GO:0006633 BP: fatty acid biosynthetic process
571	MQTL.DH.1D.1	TraesCS1D02G234700	Subtilisin-like protease	PF05922: Peptidase inhibitor I9; PF00082: Subtilase family; PF02225: PA domain	IPR000209: Peptidase S8/S53 domain; IPR003137: PA domain; IPR010259: Peptidase S8 propeptide/proteinase inhibitor I9; IPR015500: Peptidase S8, subtilisin-related; IPR023827: Peptidase S8, subtilisin, Asp-active site; IPR023828: Peptidase S8, subtilisin, Ser-active site	GO:0004252 MF: serine-type endopeptidase activity;GO:0006508 BP: proteolysis
572	MQTL.DH.1D.1	TraesCS1D02G252400	Resistance to phytophthora 1 protein
573	MQTL.DH.1D.1	TraesCS1D02G248700	Pentatricopeptide repeat-containing protein	PF13041: PPR repeat family; PF01535: PPR repeat	IPR002885: Pentatricopeptide repeat; IPR011990: Tetratricopeptide-like helical domain	GO:0005515 MF: protein binding
574	MQTL.DH.1D.1	TraesCS1D02G249500	Endo-1,31,4-beta-D-glucanase	PF01738: Dienelactone hydrolase family	IPR002925: Dienelactone hydrolase; IPR029058: Alpha/Beta hydrolase fold	GO:0016787 MF: hydrolase activity
575	MQTL.DH.1D.1	TraesCS1D02G241100	DUF4228 domain protein	PF14009: Domain of unknown function (DUF4228)	IPR025322: Protein of unknown function DUF4228, plant
576	MQTL.DH.1D.1	TraesCS1D02G242300	Late embryogenesis abundant protein
577	MQTL.DH.1D.1	TraesCS1D02G240500	P-loop containing nucleoside triphosphate hydrolases superfamily protein
578	MQTL.DH.1D.1	TraesCS1D02G241000	7-hydroxymethyl chlorophyll a reductase, chloroplastic-like protein	PF04422: Coenzyme F420 hydrogenase/dehydrogenase, beta subunit N-term; PF04432: Coenzyme F420 hydrogenase/dehydrogenase, beta subunit C terminus	IPR007516: Coenzyme F420 hydrogenase/dehydrogenase beta subunit, N-terminal; IPR007525: Coenzyme F420 hydrogenase/dehydrogenase beta subunit, C-terminal
579	MQTL.DH.1D.1	TraesCS1D02G234300	Defensin-like protein
580	MQTL.DH.1D.1	TraesCS1D02G254200	Leucine-rich repeat receptor-like kinase	PF08263: Leucine rich repeat N-terminal domain; PF13516: Leucine Rich repeat	IPR001611: Leucine-rich repeat; IPR013210: Leucine-rich repeat-containing N-terminal, plant-type; IPR032675: Leucine-rich repeat domain, L domain-like	GO:0005515 MF: protein binding
581	MQTL.DH.1D.1	TraesCS1D02G250200	GDSL esterase/lipase	PF00657: GDSL-like Lipase/Acylhydrolase	IPR001087: GDSL lipase/esterase; IPR013830: SGNH hydrolase-type esterase domain	GO:0016788 MF: hydrolase activity, acting on ester bonds
582	MQTL.DH.1D.1	TraesCS1D02G239900	Annexin	PF00191: Annexin	IPR001464: Annexin; IPR009118: Annexin D, plant; IPR018252: Annexin repeat, conserved site; IPR018502: Annexin repeat	GO:0005509 MF: calcium ion binding;GO:0005544 MF: calcium-dependent phospholipid binding
583	MQTL.DH.1D.1	TraesCS1D02G238700	Conserved oligomeric Golgi complex subunit 5	PF10392: Golgi transport complex subunit 5	IPR019465: Conserved oligomeric Golgi complex subunit 5	GO:0006891 BP: intra-Golgi vesicle-mediated transport;GO:0017119 CC: Golgi transport complex
584	MQTL.DH.1D.1	TraesCS1D02G239700	Serine/threonine-protein kinase	PF01453: D-mannose binding lectin; PF00954: S-locus glycoprotein domain; PF08276: PAN-like domain; PF07714: Protein tyrosine kinase	IPR000719: Protein kinase domain; IPR000858: S-locus glycoprotein domain; IPR001245: Serine-threonine/tyrosine-protein kinase, catalytic domain; IPR001480: Bulb-type lectin domain; IPR003609: PAN/Apple domain; IPR008271: Serine/threonine-protein kinase, active site; IPR011009: Protein kinase-like domain; IPR017441: Protein kinase, ATP binding site; IPR024171: S-receptor-like serine/threonine-prot…	GO:0004672 MF: protein kinase activity;GO:0004674 MF: protein serine/threonine kinase activity;GO:0005524 MF: ATP binding;GO:0006468 BP: protein phosphorylation;GO:0048544 BP: recognition of pollen
[truncated: 4,329 more rows]
